# Supplementary material for: Plant roots increase both decomposition and stable organic matter formation in boreal forest soil
Source: Nat Commun. 2019 Sep 4;10:3982. doi: 10.1038/s41467-019-11993-1 (PMC6726645; doi:10.1038/s41467-019-11993-1)
Supplement: Supplementary file 4 — Source Data [file 41467_2019_11993_MOESM4_ESM.xlsx]

## Sheet: Fig 2
			Figure 2
			Fig 2a					Fig 2b				Fig 2c					Fig 2d
			mass loss					N loss				fungal PLFA					bacterial PLFA
	year 2013	1µm	50µm	1000µm		year 2013	1µm	50µm	1000µm		year 2013	1µm	50µm	1000µm		year 2013	1µm	50µm	1000µm
		2.15521	0.634271	5.4071			8.5769	3.42115	4.97727			52.3828	48.342	51.234			488.777	591.324	600.111
		4.80136	0.12743	5.09191			6.49129	6.3421	7.64578			44.4821	42.5391	47.6746			581.856	587.919	575.771
		1.03425	2.89534	1.23472			2.49104	2.97628	5.71068			33.7895	42.8952	41.7923			469.265	554.12	524.072
		0.98387	2.45849	3.56414			7.77549	3.8752	9.37882			36.3035	63.074	40.9503			540.893	565.848	553.29
		0.0486145	5.55367	6.5157			4.41521	15.4295	16.9699			38.0548	53.975	46.955			509.042	480.438	589.297
		4.52145	6.73614	8.99454			6.84901	9.37724	10.6787			34.213	33.8943	59.6497			570.769	532.598	532.602
		4.24234	6.24669	3.0784			7.04318	11.5128	10.9974			43.1574	48.9306	47.3561			608.143	599.164	564.8
		7.23051	5.07511	5.82096			11.3979	10.6765	7.30536			39.8229	39.4389	52.6484			583.815	577.847	611.256
		2.0582	2.49877	-0.0454427			2.73385	4.95429	4.79034			36.8918	36.9573	34.8906			551.56	526.025	491.523
		1.48936	1.99133	6.0193			2.19741	6.22772	11.4367			37.8379	49.5594	37.0119			589.303	622.22	495.18
		1.62379	5.84321	6.2404			9.0237	6.33344	7.19			36.1082	43.5121	47.1644			529.6	538.562	541.659
		3.35422	5.77438	11.0269			6.86364	7.51328	12.8698			38.453	64.3983	54.3506			551.112	620.749	590.97
		2.35676	2.20209	0.526658			5.95436	8.765	12.074			37.9861	53.1802	36.3229			555.16	572.118	504.481
		0.803689	2.16798	4.96717			8.29959	10.495	7.70714			45.321	38.5483	43.5526			547.228	584.193	597.79
		1.39723	3.75357	3.65176			6.64909	8.25835	13.6795			50.5922	53.8952	51.2858			518.868	596.879	582.557
		2.58005	4.59407	10.0401			7.51652	10.6398	10.3561			48.1249	45.0459	46.4249			561.008	543.428	536.55
		0.318073	0.31843	7.50281			2.94937	6.69493	7.62598			37.8127	66.3486	55.1208			553.372	576.943	642.007
		1.12653	0.546538	5.76349			2.21376	5.90692	9.75915			34.2361	38.1445	36.0133			619.263	617.778	571.391
		2.22179	7.24609	20.4732			4.94105	8.27344	14.1737			43.0464	54.0336	41.3541			578.601	631.166	530.237
		1.69351	5.44854	6.6038			11.2752	6.70045	12.5575			47.7854	42.624	53.1219			607.736	522.521	591.593
		2.23913	1.46799	8.97097			10.3077	6.71795	12.9178			39.1732	46.7057	54.3862			557.22	568.727	547.264
		4.13286	3.81916	7.58448			6.55289	5.342	11.653			44.6104	58.3551	57.3602			596.734	591.721	570.58
		7.20018	5.26182	13.5361			12.419	7.212	12.1477			44.1696	46.7203	37.4996			635.027	620.963	592.054
	year 2014	1µm	50µm	1000µm		year 2014	1µm	50µm	1000µm		year 2014	1µm	50µm	1000µm		year 2014	1µm	50µm	1000µm
		12.0076	8.31944	18.0196			10.231	9.32454	15.6375			25.435	35.642	113.06			575.412	500.983	1027.01
		10.0834	14.4571	16.3484			11.7546	12.9652	16.1366			30.6509	26.2981	30.2088			463.906	525.959	434.343
		18.7653	11.6593	14.6932			23.5551	11.4202	19.4464			22.1919	38.5593	67.3161			571.839	316.789	807.412
		11.4983	11.4398	12.5396			11.1917	9.94726	10.666			25.2563	13.5229	14.9285			240.1	341.883	221.209
		15.9163	6.82554	13.6155			14.7386	10.8747	15.5038			12.047	14.4147	14.8728			226.889	201.372	227.413
		10.6672	16.8393	23.0143			7.03188	14.6958	27.7559			16.5805	13.8576	65.5657			229.199	265.574	387.945
		9.47164	14.8087	5.61284			10.7405	13.5607	12.7757			32.5231	31.6881	55.4659			474.719	517.704	835.966
		9.03498	8.1326	17.2752			10.4542	11.1357	13.6335			22.1588	33.9391	63.2031			355.052	338.736	680.654
		15.4586	12.9011	10.9316			20.0149	16.0682	16.1344			28.8305	54.3053	75.0091			757.11	454.73	963.847
		9.78498	10.2365	10.2123			4.97062	11.8913	13.7052			22.5189	14.7929	29.1154			163.441	368.648	492.628
		14.3847	9.79429	16.5522			15.206	13.4555	16.4743			20.2905	20.8434	55.4061			337.366	293.98	487.037
		8.94035	14.4675	23.795			14.6383	17.3528	21.3341			12.4823	22.0623	12.4176			386.138	170.616	274.052
		12.181	9.32113	10.51			7.68376	13.508	18.435			17.6319	34.6338	60.7771			444.931	245.7	808.363
		6.65157	10.0416	19.2516			10.0121	17.024	18.2185			30.077	28.397	31.4891			325.527	457.357	405.967
		16.3047	8.26649	15.0458			16.4278	10.9331	16.2388			32.0775	16.4101	53.2369			285.755	416.78	713.825
		12.8995	5.55385	11.3801			15.0075	11.279	14.4787			16.1743	28.0525	36.1683			513.014	280.529	368.289
		6.09441	11.65	10.6509			10.5064	11.6811	14.4484			21.234	12.9246	17.5366			281.092	541.345	326.595
		15.0656	11.1404	23.3403			11.0976	12.4719	14.0903			22.876	27.1607	86.7547			354.415	512.456	1218.75
		8.91669	16.7375	11.6878			9.24202	21.9132	14.571			28.5372	30.195	38.3444			500.954	416.758	507.622
		13.3613	14.3164	0.3127			18.3003	15.0179	12.1979			44.1524	41.2814	30.456			695.643	609.341	503.654
		9.42976	6.91084	14.0998			9.00753	14.321	16.3819			34.546	7.88271	21.0624			156.052	600.332	258.401
		14.708	6.91428	9.89646			14.6805	13.478	20.111			35.6513	39.739	28.0278			566.773	477.712	360.375
		8.29189	11.9638	17.4184			11.7725	11.3828	20.9307			7.9144	17.708	23.3415			299.679	146.269	332.107
	year 2015	1µm	50µm	1000µm		year 2015	1µm	50µm	1000µm		year 2015	1µm	50µm	1000µm		year 2015	1µm	50µm	1000µm
		15.7646	21.6516	17.0814			16.5051	22.3241	16.432			28.0482	21.2767	39.6067			217.494	184.85	218.103
		15.7794	18.4239	15.4474			15.1167	21.5271	14.8572			16.7052	16.8883	16.849			265.385	243.418	246.242
		15.5767	14.9235	21.7009			15.3853	23.2324	19.1642			37.9367	26.1316	34.1676			249.132	241.594	253.591
		15.3975	17.4752	29.1134			12.5172	21.0461	16.0669			19.465	16.635	22.2682			305.474	292.219	335.645
		16.9767	17.0173	14.6081			15.5691	18.4336	15.2872			31.8559	33.0404	44.3377			318.824	302.111	283.634
		16.5702	21.6217	32.7193			18.8931	20.717	25.565			41.0698	31.779	56.6296			360.034	332.136	337.723
		13.514	19.568	30.6667			11.4939	14.8638	25.5316			20.5451	20.0562	25.7178			395.178	349.684	382.467
		15.9667	19.0077	22.2933			8.25618	13.5883	16.375			27.4305	25.2243	37.6727			343.93	316.075	362.481
		10.3258	18.0444	15.135			7.39219	15.6254	12.1495			24.6019	26.6323	57.3506			323.758	256.952	271.072
		13.1791	16.4417	17.3385			20.235	22.5565	10.5389			18.59	29.7885	27.216			263.317	218.998	306.624
		15.6397	19.2863	23.5038			11.7951	16.5147	10.9447			20.084	22.0698	52.3178			289.352	299.695	288.417
		13.8837	17.2551	21.2409			14.7818	10.4865	21.9359			40.1412	21.057	22.4733			308.306	326.97	265.993
		15.6203	11.9324	13.9516			9.12218	6.08824	15.342			30.0108	34.1463	29.1579			360.087	323.829	305.543
		13.4964	18.7462	19.6695			11.1537	17.1944	10.9774			33.5221	28.342	32.9003			300.447	252.794	299.728
		18.037	12.3386	14.2787			24.5257	13.0004	11.7851			22.2903	30.1743	26.2135			262.749	290.671	286.385
		10.8108	19.0594	15.3815			5.9683	16.1386	14.9298			19.0216	20.7907	59.573			268.933	280.523	248.932
		23.4005	19.4358	18.709			22.875	17.6953	14.4277			21.7105	25.5618	34.8643			240.481	239.069	245.199
		26.1519	20.7428	24.976			18.2578	18.0214	15.9706			19.9342	25.0946	29.8139			269.031	282.358	252.44
		13.7469	27.1663	45.3224			12.215	18.6468	30.5535			23.3931	23.3065	26.6812			275.231	299.853	264.85
		14.2615	17.4455	18.4428			11.7247	12.8581	10.8295			25.4455	21.2053	26.6394			271.346	234.918	256.855
		16.0701	20.1474	37.1566			11.3898	17.6107	24.6166			27.4717	25.3337	21.618			395.628	349.501	331.496
		11.0395	18.3896	16.5009			19.03	15.34	10.1583			39.7218	37.2475	27.5123			331.553	369.358	334.241
		23.3261	18.8515	23.3988			18.576	12.5442	18.6305			14.305	18.2088	26.6262			295.589	355.886	330.446

## Sheet: fig 3
			Supplementary Fig 3
			fig 3a					fig 3b					fig 3c						fig 3d						fig3e					fig 3f					fig 3g
	year	treatment	stable SOM					CT			year	treatment	FITR-polyphenolics						stable SOM	CT					FTIR-polypeptides					chitin					log DON/IN
	year 2013	1µm	8.07652			year 2013	1µm	50µm	1000µm		year 2013	1µm	-0.00230433				year 2013	1µm	8.07652	1.32771			year 2013	1µm	-6.45e-05			year 2013	1µm	0.22915			year 2013	1µm	1.69671
			8.03586				1.32771	1.17165	1.37104				-0.0022423						8.03586	1.40271					-0.000267584					0.164636					1.76226
			9.06049				1.40271	1.13001	1.29041				-0.00248906						9.06049	1.15657					-7.82103e-05					0.145629					2.10333
			9.03137				1.15657	1.24892	1.31669				-0.0030754						9.03137	1.24726					-0.0012597					0.132174					1.92043
			8.53734				1.24817	1.28081	1.34537				-0.00280328						8.53734	1.21752					-0.0011637					0.16528					1.81649
			9.06598				1.19728	1.15092	1.35242				-0.0029436						9.06598	1.32627					-0.0011316					0.118006					2.19511
			9.48232				1.21784	1.17101	1.24165				-0.00237487						9.48232	1.21014					-3.15e-05					0.103832
			9.63875				1.2053	1.18751	1.35337				-0.0031789						9.63875	1.48722					-0.0012627					0.110717
		50µm	9.00664				1.48158	1.24787	1.35913			50µm	-0.0032524					50µm	9.00664	1.17165				50µm	-0.0012526				50µm	0.21438				50µm	1.34469
			9.44381				1.24726	1.11608	1.30662				-0.00241447						9.44381	1.13001					-0.0004298					0.186744					2.48831
			9.75829				1.21752	1.25835	1.07512				-0.0030017						9.75829	1.24892					-0.0013923					0.119442					2.28148
			8.94774				1.32627	1.16097	1.2491				-0.00282346						8.94774	1.11608					-0.0011057					0.123221					1.84874
			9.00538				1.27581	1.09915	1.45024				-0.0029833						9.00538	1.25835					-0.0010399					0.0870802					1.57995
			8.94084				1.30514	1.13507	1.26032				-0.0027889						8.94084	1.16097					-0.0006935					0.123214					1.62855
			8.47178				1.22497	1.25703	1.19432				-0.003057						8.47178	1.13929					-0.0013073					0.0895429
			9.65468				1.73203	1.21473	1.33556				-0.00272621						9.65468	1.20654					-0.0005542					0.102626
			9.69016				1.32338	1.3291	1.36898				-0.00244987						9.69016	1.22118					-3.13e-05					0.169516
		1000µm	10.3734				1.21014	1.13929	1.20711			1000µm	-0.002341					1000µm	10.3734	1.37104				1000µm	-0.001324				1000µm	0.166445				1000µm	2.79235
			9.48764				1.48722	1.20654	1.40216				-0.0030572						9.48764	1.29041					-0.0014602					0.193748					2.34411
			9.25603				1.48722	1.22118	1.40216				-0.0023852						9.25603	1.31669					-0.000476021					0.19927					1.51308
			8.97351				1.27275	1.30794	1.29898				-0.00324009						8.97351	1.30662					-0.0006644					0.138943					1.98054
			8.27084				1.3261	1.47707	1.28822				-0.00250093						8.27084	1.07512					-0.000260224					0.116423					1.73957
			9.74157				1.28965	1.22171	1.29444				-0.0030874						9.74157	1.2491					-0.0012078					0.106062					1.55602
			9.17241				1.36605	1.18513	1.40804				-0.00245994						9.17241	1.20711					0.000143329					0.0933748
			11.5901										-0.00282253						11.5901	1.40216					-0.000183827					0.113528
	year 2014	1µm	8.84851								year 2014	1µm	-0.00294259				year 2014	1µm	8.84851	1.30614			year 2014	1µm	-0.0004007			year 2014	1µm	0.140467			year 2014	1µm	1.40078
			8.99053			year 2014	1µm	50µm	1000µm				-0.00253628						8.99053	1.22634					-0.000287473					0.145331					1.68606
			9.90534				1.30614	1.16222	1.79342				-0.00168449						9.90534	1.46336					-0.0003244					0.12423					1.2447
			8.88161				1.22634	1.25113	1.30285				-0.0026722						8.88161	1.28972					-0.0009473					0.12423					1.65177
			8.68403				1.46336	1.29982	1.90825				-0.002684						8.68403	1.24528					-0.0007726					0.130435					1.81428
			9.1856				1.36224	1.28339	1.41988				-0.0023844						9.1856	1.29324					-0.000841					0.123753					1.93834
			10.5449				1.38276	1.3098	1.49567				-0.002502						10.5449	1.2527					-0.000637323					0.133183
			9.98211				1.1872	1.33613	1.58299				-0.002437						9.98211	1.22357					-0.000683728					0.133183
			9.02564				1.37243	1.31686	1.81808				-0.0027281						9.02564	1.16405					-0.0009068					0.135727
		50µm	8.91139				1.40621	1.24543	2.00296			50µm	-0.0021484					50µm	8.91139	1.16222				50µm	-0.000104699				50µm	0.110335				50µm	2.28235
			9.7073				1.28972	1.16626	1.37071				-0.00232449						9.7073	1.25113					-0.000129896					0.0986966					2.14431
			9.79588				1.24528	1.14671	1.91535				-0.00221352						9.79588	1.29982					-0.000130171					0.104188					1.87938
			9.53264				1.29324	1.32706	1.57968				-0.0023485						9.53264	1.16626					-0.000203493					0.10061					1.89926
			9.73119				1.22662	1.1398	1.58472				-0.00273705						9.73119	1.14671					-0.0004835					0.109981					2.06288
			10.4167				1.18901	1.18405	2.42245				-0.00255666						10.4167	1.32706					-0.000332					0.109967					1.86121
			10.5886				1.24393	1.33485	1.43258				-0.00252556						10.5886	1.29975					-4.82e-05					0.0897628
			9.33812				1.4475	1.14876	1.51478				-0.00226522						9.33812	1.36718					-0.000176517					0.119432
			9.42712				1.1828	1.22625	1.26232				-0.00272934						9.42712	1.19839					-2.59106e-05					0.0988547
		1000µm	10.667				1.2527	1.29975	1.24912			1000µm	-0.0031842					1000µm	10.667	1.79342				1000µm	-0.0012315				1000µm	0.124875				1000µm	3.30854
			9.51456				1.22357	1.36718	1.88574				-0.0034427						9.51456	1.30285					-0.0017522					0.0613027					3.28893
			9.68409				1.16405	1.19839	1.58159				-0.00313624						9.68409	1.90825					-0.0009186					0.124838					3.12156
			9.07584				1.42148	1.19131	2.6354				-0.00258233						9.07584	1.37071					-0.0015407					0.0949354					2.22741
			10.9217				1.2325	1.37383	1.39609				-0.0032145						10.9217	1.91535					-0.0013924					0.114596					2.2357
			10.2092				1.32096	1.35538	2.64596				-0.0031776						10.2092	1.57968					-0.0014454					0.102521					3.2325
			10.0162				1.29177	1.27372	1.50812				-0.003138						10.0162	1.24912					-0.0014189					0.086732
			10.141										-0.0027304						10.141	1.88574					-0.000628145					0.0971656
			10.1872										-0.00232309						10.1872	1.58159					-0.0009914					0.12342
	year 2015	1µm	9.81722			year 2015	1µm	50µm	1000µm		year 2015	1µm	-0.0026835				year 2015	1µm	9.81722	1.40955			year 2015	1µm	-0.0009073			year 2015	1µm	0.120798			year 2015	1µm	2.24887
			10.3891				1.40955	1.43619	1.21433				-0.0027351						10.3891	1.4838					-0.0012448					0.129315					2.51529
			10.774				1.4838	1.24331	1.67852				-0.0032431						10.774	1.3459					-0.0014951					0.102591					1.89101
			9.99232				1.3459	1.34689	1.85694				-0.00202949						9.99232	1.16672					-5.91809e-05					0.108046					2.07538
			9.82631				1.30372	1.28704	1.40725				-0.00239744						9.82631	1.29365					3.6e-06					0.0914105					1.61505
			10.7809				1.38028	1.50333	1.89646				-0.00197104						10.7809	1.18862					-0.00018948					0.151929					2.81056
			10.1466				1.24427	1.25159	1.29593				-0.00181124						10.1466	1.36722					0.000109137					0.1144
			10.3469				1.32552	1.17777	1.23128				-0.00217009						10.3469	1.21021					9.2e-06					0.146381
			10.1427				1.30125	1.2542	2.3123				-0.0018976						10.1427	1.36529					-0.00017492					0.167161
		50µm	9.9633				1.16672	1.24783	1.98185			50µm	-0.00283926					50µm	9.9633	1.43619				50µm	-0.0006058				50µm	0.122548				50µm	2.30309
			9.87251				1.29365	1.44039	1.80736				-0.00287						9.87251	1.24331					-0.0006124					0.185241					2.4362
			8.29503				1.18862	1.20759	2.42947				-0.0025505						8.29503	1.34689					-0.0008214					0.115758					2.10858
			10.4658				1.24888	1.18361	1.32469				-0.00242539						10.4658	1.24783					-0.0005955					0.141745					2.20209
			9.25122				1.32859	1.26405	1.61789				-0.00329626						9.25122	1.44039					-0.0009675					0.101655					2.54729
			10.9218				1.25693	1.39859	1.57626				-0.0026483						10.9218	1.20759					-0.000110548					0.126534					3.52343
			10.3982				1.35006	1.36676	1.37479				-0.0021223						10.3982	1.25932					-0.0007617					0.141646
			10.2272				1.28127	1.29738	3.00353				-0.0022726						10.2272	1.23047					-0.000807					0.136114
			11.4675				1.36722	1.25932	2.18534				-0.002256						11.4675	1.77504					-0.0010491					0.168457
		1000µm	9.00363				1.21021	1.23047	2.5266			1000µm	-0.00306947					1000µm	9.00363	1.21433				1000µm	-0.0009261				1000µm	0.144282				1000µm	3.58722
			10.4586				1.36529	1.77504	1.84708				-0.00263646						10.4586	1.67852					-0.0009227					0.203501					3.71793
			11.2228				1.28642	1.35331	1.94599				-0.00246674						11.2228	1.85694					-0.0006754					0.141907					3.67323
			10.5177				1.28026	1.26441	1.52987				-0.0030887						10.5177	1.98185					-0.0014626					0.126193					2.38475
			11.9291				1.48207	1.65906	2.0153				-0.0032694						11.9291	1.80736					-0.0013226					0.127414					3.75131
			12.1189				1.24721	1.32515	2.5002				-0.00257216						12.1189	2.42947					-0.0006021					0.165478					3.54366
			11.6073										-0.003335						11.6073	2.18534					-0.0016403					0.209548
			13.1106										-0.0026616						13.1106	2.5266					-0.0012469					0.136655
			10.9858										-0.00257634						10.9858	1.84708					-0.0010762					0.142902

## Sheet: Suppl Fig 2
	Suppl Fig 2 (ergosterol results in Supplementary Table 1)
																Ergosterol (µg/g soil DW)
			ECM	SAP			ECM	SAP			ECM	SAP				(n=3 as samples pooled to obtain enough material)
year 2013		1µm	0.207393	0.114341		50µm	0.350184	0.0657134		1000µm	0.269668	0.0688567			year 2013	1µm	50µm	1000µm
			0.342865	0.170057			0.264974	0.235664			0.51043	0.078511				63.3954	68.5684	62.2022
			0.148508	0.197775			0.0607071	0.19373			0.210162	0.158168				58.1421	64.5669	61.68
			0.226256	0.181498			0.213978	0.0796702			0.222792	0.0669914				56.2745	61.9244	58.2276
			0.577066	0.0728902			0.63652	0.0442984			0.720851	0.0387455
			0.144065	0.0750671			0.257526	0.110309			0.32147	0.0870557			year 2014	48.5647	60.2163	70.1856
			0.0743131	0.129176			0.496248	0.0774245			0.577241	0.15686				46.2822	60.7502	69.6507
			0.632193	0.0424226			0.674768	0.0419018			0.688572	0.0487067				41.4827	50.8436	62.6721
			0.569928	0.0595988			0.173233	0.103649			0.336643	0.0864596
			0.398341	0.0949108			0.281998	0.0924033			0.480602	0.0617997			year 2015	38.1441	62.6409	74.4612
			0.742881	0.0608157			0.747096	0.0398464			0.758413	0.0407265				30.7147	66.1017	78.3117
			0.65447	0.0571422			0.584717	0.0651254			0.611209	0.049615				27.9055	68.7973	89.9176
			0.406857	0.103889			0.487406	0.0579743			0.587017	0.055559
			0.644109	0.0552672			0.467767	0.116605			0.522316	0.134222
			0.451371	0.0724574			0.34122	0.0832443			0.284333	0.0907565
year 2014		1µm	0.51074	0.0501849		50µm	0.634872	0.0322334		1000µm	0.564245	0.0317618
			0.41253	0.0692338			0.509599	0.0469372			0.503236	0.0593475
			0.046261	0.367826			0.0140993	0.849071			0.00497667	0.804405
			0.632072	0.0428702			0.152793	0.0875788			0.512818	0.131225
			0.690656	0.0456855			0.417193	0.0632318			0.366011	0.0666921
			0.324744	0.0590855			0.51468	0.0580271			0.364542	0.051192
			0.327224	0.100738			0.633286	0.0553725			0.711427	0.0420722
			0.432791	0.0687838			0.368711	0.0769577			0.568529	0.0448182
			0.383278	0.0686307			0.496245	0.0508017			0.180509	0.0772456
			0.643236	0.0451564			0.530583	0.0609891			0.559559	0.0531799
			0.720316	0.044303			0.567565	0.0879049			0.626229	0.0425654
			0.600089	0.0517308			0.522422	0.0481854			0.561131	0.0393768
			0.66527	0.0531987			0.572369	0.050307			0.743634	0.0241065
			0.648342	0.0427355			0.465211	0.0592167			0.649874	0.0370678
			0.676165	0.0309118			0.745087	0.0290516			0.663651	0.0434902
year 2015		1µm	0.699509	0.0303442		50µm	0.639555	0.0297714		1000µm	0.526394	0.0292513
			0.599807	0.0907858			0.61433	0.0695722			0.636533	0.0547337
			0.496664	0.0468528			0.438031	0.0734592			0.272771	0.561344
			0.21996	0.0460019			0.34185	0.0499047			0.148676	0.0525749
			0.520654	0.0949632			0.332055	0.185236			0.465269	0.152132
			0.500972	0.0369797			0.669731	0.0260635			0.617955	0.0243451
			0.487461	0.0559459			0.314605	0.0371231			0.717075	0.0299669
			0.68375	0.0329518			0.564038	0.050676			0.58096	0.0471886
			0.617139	0.045895			0.331407	0.0732084			0.603061	0.0450222
			0.578444	0.031639			0.221311	0.0355721			0.721988	0.0291815
			0.587908	0.0905373			0.623878	0.0298591			0.719415	0.025615
			0.512602	0.0586191			0.365577	0.0671556			0.64593	0.0351442
			0.562558	0.049428			0.772872	0.026767			0.665746	0.0296511
			0.647195	0.0345923			0.678839	0.0394207			0.515122	0.0582988
			0.628229	0.0413831			0.718838	0.0217684			0.741375	0.0223683

## Sheet: Suppl Fig 3
			Supplementary Fig 3
		Suppl Fig 3a						Suppl Fig 3b				Suppl Fig 3c					Suppl Fig 3d					Suppl fig 3e						Suppl Fig 3 f				Suppl Fig 3g							Suppl Fig 3h
		CO2						sums of enz act				C/N ratio					degradable N pool					pH						TFAA				TDN							DOC
	2013	1µm	50µm	1000µm		2013	1µm	50µm	1000µm		2013	1µm	50µm	1000µm		2013	1µm	50µm	1000µm		2013	1µm	50µm	1000µm		2013	1µm	50µm	1000µm		2013	1µm	50µm	1000µm			2013	1µm	50µm	1000µm
		31.3482	29.6773	45.9415			43.3199	97.1425	63.4296			29.5552	29.5641	29.2901			8.94188	8.89639	8.97686			4.273	4.112	4.141			9.26788	9.30179	9.8658			35.73	32.67	36.34				415.91	340.73	435.84
		21.5549	20.3707	19.0226			60.9869	48.5865	50.8077			29.678	29.2312	29.5673			8.29593	9.20615	11.6465			4.009	4.015	3.916			11.9221	16.8149	14.863			38.2	49.35	44.58				386.28	490.16	516.96
		16.017	16.9706	18.342			45.5116	56.3503	76.2213			29.7277	28.9495	30.1272			7.8437	8.75442	9.79248			4.202	4.184	4.203			8.60172	9.14746	7.15262			34.22	37.21	25.92				328.05	441.33	268.28
		25.7501	27.9432	14.307			52.7049	56.0964	39.3858			30.3271	30.1703	30.4596			8.97814	7.91108	7.7113			4.089	4.111	4.075			9.19433	11.17	8.58947			29.24	46.5	32.4				265.4	425.52	395.23
		42.3663	32.5885	56.9135			40.541	53.0284	50.7069			30.6607	30.9509	30.1721			8.62117	9.08434	8.76044			4.152	4.195	3.967			15.0796	11.337	12.3258			44.6	36.93	32.65				419.99	400.64	354.89
		26.7208	41.7295	78.1201			41.206	146.586	82.2608			30.4767	30.2352	30.0774			8.48432	8.9857	8.68242			4.062	3.957	3.974			12.8583	15.8039	11.2345			39.35	41.86	36.51				424.6	358.12	360.57
		30.3496	32.579	34.0471			45.0993	25.7367	48.2226			30.275	30.7633	29.6594			8.00057	8.61618	8.89874			4.046	4.063	4.087
		38.4843	35.058	50.7947			51.4314	40.746	40.9762			30.5978	29.9347	29.9355			8.54527	8.29143	7.98037			4.001	4.068	3.865		2014	1µm	50µm	1000µm		2014	1µm	50µm	1000µm			2014	1µm	50µm	1000µm
		14.5166	21.9495	21.4207			40.6638	74.2384	28.5152			29.462	29.4278	28.981			8.40983	8.3005	8.1535			4.287	4.016	4.191			8.54369	7.18563	8.13224			25.2278	23.1838	20.073				286.704	227.583	307.666
		17.5142	16.3762	12.6847			25.9718		14.3976			28.7071	30.3944	29.9897								4.321	4.038	3.95			10.9207	13.0817	8.31036			36.4428	38.4598	24.2366				582.838	372.7	280.191
		27.1081	27.5631	38.0401			15.2326	31.6696	36.0655			30.2472	29.6522	29.8522								4.071	4.086	4.083			8.30771	12.2797	7.64287			38.7631	28.154	25.94				401.961	299.913	324.804
		24.6439	19.8512	42.3666			29.9215	31.2543	213.223			29.92	30.3802	30.5533								4.106	3.92	4.161			12.0194	14.7708	9.65128			25.5411	26.7009	20.4885				277.38	293.736	277.839
		17.3569	33.5443	46.8268			23.6819	4.72569	600.808			29.8251	30.3105									4.095	3.955	4.194			13.3585	13.0366	9.68188			30.9007	33.4208	22.6768				288.673	284.711	213.868
		30.0764	43.3626	37.2558			25.967	25.746	24.4167			30.9757	29.1803	29.4639								4.138	4.031	4.018			14.3287	12.1871	11.0304			31.6699	24.1256	20.3446				259.869	278.472	227.229
		31.2774	25.0202	26.9274			8.43543	15.198	30.1545			30.9845	30.7656	31.0965								3.936	3.972	4.015
		35.4928	29.2428	31.8678			17.0586	36.1425	18.5792			30.8242	30.8062	31.0252								4.016	4.041	3.989		2015	1µm	50µm	1000µm		2015	1µm	50µm	1000µm			2015	1µm	50µm	1000µm
		35.0954	39.1661	35.5458			37.9089	11.9569	27.5963			29.5894	29	29.6092								4.04	4.062	4.031			12.7936	7.2514	7.12779			44.3414	20.0953	38.6566				506.8	459.79	489.444
		18.8477	19.8522	22.6094			5.17967	40.4411	20.1903			29.7473	29.4713	29.9742								4.121	4.149	4.156			11.0128	12.1762	12.7839			52.41	27.3026	52.2309				535.398	432.586	780.124
		21.6779	22.564	27.434			30.9819	14.1197	53.2565			29.8214	29.8504	28.3865								4.019	4.018	3.921			10.4617	8.84686	7.14565			39.9222	28.9111	47.1226				554.088	381.159	569.058
		46.3982	23.5829	23.9121			33.8607	15.7741	43.231			29.6401	29.7362	30.828								4.11	4.07	3.888			9.02368	8.94534	16.3059			25.6776	33.4436					399.502	384.25
		38.0365	35.6023	43.026			12.4054					30.7994	29.5859	30.1195								3.952	4.069	3.992			14.2308	16.8002	11.0861			42.0551	64.1936	63.6102				593.172	582.508	496.714
		22.345	39.9685	44.0326			14.8846					29.7006	29.6369									4.095	3.967	3.966			10.1093	18.9646	9.17643			32.3243	66.7512	56.4038				494.136
		34.1634	32.6114	36.6832								30.5466	29.7525	30.2634								4.097	4.074	4.071
		34.2686	42.374									29.7808	29.8236	30.2913								4.304	4.186	4.119
	2014	1µm	50µm	1000µm		2014	1µm	50µm	1000µm		2014	1µm	50µm	1000µm		2014	1µm	50µm	1000µm		2014	1µm	50µm	1000µm
		8.53155	9.20191	14.8088			254	129	122			31.1286	28.9748	30.4133			7.72375	8.44537	7.42552			3.897	3.836	4.022
		7.615	12.686	19.4647			443	791	280			29.5046	29.3946	29.6942			9.05995	8.34346	8.69383			4.226	4.119	4.127
		10.7549	13.4132	20.7399			383	810	305			30.6897	29.7001	30.0146			7.04557	8.58622	7.84788			3.59	3.891	3.54
		8.97059	7.35748	8.54105			404	754	410			30.3354	29.4293	29.8625			7.68752	7.57424	7.68349			4.11	4.162	4.082
		11.9826	10.5168	10.9561			177	528	200			30.2153	30.3848	30.2336			8.16717	7.39989	6.45674			4.069	4.156	4.132
		8.21666	6.30142	10.6389			251		33			28.7439	30.1109	30.4432			7.37579	7.24361	7.42957			4.333	4.087	3.447
		15.7647	9.54949	20.6095			179	264	145			30.0445	30.139	30.331			7.17794	7.47268	7.67148			3.998	3.966	3.797
		14.8294	8.7458	13.9014			287	602	238			30.2178	29.9242	30.5104			8.45999	7.79837	8.16265			3.666	3.833	3.776
		20.6108	17.6204	23.9249			272	411	158			30.1946	30.5085	30.2157			8.056	7.46884	8.82371			4.229	4.151	4.086
		10.7902	10.2716	15.5379			214	712	83			28.7466	32.055	30.4308								4.221	4.224	4.088
		8.19686	7.11935	11.9517			144	539	110			30.592	30.8026	30.4593								4.095	4.106	3.998
		9.34039	6.08922	8.74425			371	396	126			30.121	30.0761	30.623								4.227	4.186	4.073
		7.73687	7.44008	8.44416			104	441	172			29.0631	28.8066									4.096	4.185	4.021
		6.99305	7.03454	8.31062			202	335	155			30.8946	31.2218	30.1629								3.962	3.926	4.043
		9.96658	13.3889	8.66256			252	503	570			30.4968	30.2706	29.9296								3.835	3.946	3.971
		12.9121	6.72831	14.4544			218	903	514			29.536	31.2336	31.5642								4.096	3.978	3.938
		12.835	13.4225				348	493	391			29.8037	29.9566	30.3522								3.938	3.996	4.025
		14.1845	14.1609	21.6605			216	441	350			29.1809	30.7699	28.9608								4.195	4.148	4.043
		9.45085	8.18567	25.3232			185	343	355			29.7796	31.371	30.0527								3.867	3.837	3.865
		11.4209	12.3455	15.7281			89	438				31.1413	30.7937	29.4389								3.986	3.895	3.678
			6.6906	3.4079			160	187				30.5663	31.0598	30.7469								4.061	4.01	4.019
		8.75674	6.35858	12.8112			244	607				29.9559	31.9377									3.934	3.941	3.773
		10.2129	7.3468	14.6247								30.0592	29.6994	29.825								4.016	4.043	4.012
		12.2208	13.0992	15.6961								29.3871	31.5108	30.367								4.104	4.191	4.059
	2015	1µm	50µm	1000µm		2015	1µm	50µm	1000µm		2015	1µm	50µm	1000µm		2015	1µm	50µm	1000µm		2015	1µm	50µm	1000µm
		15.7582	13.7175	26.8063			72	34	413			30.0254	31.382	24.7637			8.07975	7.37757	7.77929			3.887	3.861	3.921
		9.19902	12.1002	13.7631			8	95	54			28.0604	30.361	29.1054			7.47688	6.89013	8.35452			4.055	3.902	4.126
		12.5845	8.81814	19.1155			7	13	65			30.2281	30.2587	30.0791			7.72429	8.20177	8.37188			3.795	3.764	3.585
		12.584	11.7053	14.2895			309	14	189			28.9878	28.0259	27.9192			7.23522	8.33564	9.01463			4.087	4.35	4.138
		14.9991	11.1146	14.6229			31	147	63			29.0796	29.6974	29.557			7.04526	6.6388	9.24301			3.898	3.84	3.795
		9.39864	11.949	16.4781			26	84	244			29.9549	29.7755	28.7511			7.90675	7.4127	7.41265			3.862	3.997	3.856
		22.1156	12.1521	13.9751			35	25	21			28.5104	29.2773	29.2479			7.45444	8.39515	7.92086			4.095	4.11	3.894
		15.618	15.8101	15.3831			37	27	100			27.8537	29.4052	29.1292			8.87912	8.38344	6.2471			3.955	3.768	3.736
		8.00008	12.0127	23.1914			24	12	39			28.714	29.6842	28.4038			8.93642	8.72702	9.50562			4.135	4.105	3.872
		39.0544	13.7044	16.0857			154	44	120			29.897	30.9687	29.8202								3.987	3.758	3.653
		15.866	12.6976	27.4141			134	171	206			28.0071	28.8321	27.3708								4.049	4.084	4.005
		13.4631	15.5139	17.8196			43	210	62			29.3747	27.7	29.4316								4.139	4.132	4.045
		11.5446	11.363	11.4949			49	64	53			27.4327	28.4813									3.962	4.054	3.809
		20.9483	26.2596	25.6132			25	83	47			28.384	30.4692	28.5443								4.023	4.099	4.049
		21.5044	17.5266	14.5932			62	37	30			32.3419	30.6872	29.4085								4.049	4.193	4.198
		17.821	27.9681	37.1516			33	65	35			29.3225	28.6559	30.6874								3.885	4.11	3.78
		1.81389		24.8044			16	22	150			30.3098	29.5042	29.2863								3.887	3.958	3.717
		3.59423	15.1864				185	227	123			29.0131	28.5943	28.1235								4.254	4.281	4.022
		15.4702	13.8848	18.5739			247	164	8			28.5859	28.8929	28.3625								3.87	4.039	3.884
		11.7735	11.8736	12.2672			206	41				28.719	28.9387	29.0523								3.977	3.811	3.818
		21.108	20.1042	11.668			17	10				27.8253	28.6795	28.965								3.845	3.98	3.872
		15.5119		17.9621								30.504		28.4223								3.754	3.623	3.664
		15.163	8.10106	10.4724								29.4145	28.3203	29.2672								4.048	3.967	3.995
		19.9604	16.3102	25.6028								30.1503	30.493	29.9243								3.825	4.031	3.785

## Sheet: Suppl Fig 4
			Supplementary Figure 4
			Sfig 4a	Sfig 4b	Sfig 4c	Sfig 4d	Sfig 4e	Sfig 4f	Sfig 4g
			Cel	Nag	Gls	Xyl	Glr	Leu	Pho
	year 2013	1µm	3.21471	6.00828	5.73352	3.82301	0.226365	0	24.3141
			2.50589	7.73294	8.71757	3.29429	0.479957	0	38.2562
			2.07673	7.57338	7.38025	2.7819	0	0	25.6993
			2.74011	8.15176	9.70146	2.34361	0	0	29.768
			0.777088	6.61118	9.57564	2.37638	1.9819	0	19.2188
			1.42011	6.02325	7.04935	2.47488	1.76367	0	22.4747
			0.694517	3.81124	7.12864	2.01895	1.0026	0	30.4433
			1.43589	4.83256	6.36681	2.67811	1.23283	0	34.8852
			1.46094	11.0258	6.20946	1.7878	0.702756	0	19.477
			0.917446	3.95292	6.20352	2.1429	0	0	12.755
			1.34215	3.57844	5.84989	2.27938	2.18274	0	0
			0.800419	6.46858	8.4135	2.37353	1.50952	0	10.356
			1.31643	7.97683	7.10965	1.98281	1.18812	0	4.10804
			1.20309	6.23911	3.13989	0.816427	0	0	14.5685
			0.505419	1.71014	4.32714	1.63281	0.259925	0	0
			0.957616	3.88799	8.37891	2.54657	1.28749	0	0
			0.332187	19.1793	6.5539	1.40115	0.797507	0	9.64489
			0.375181	0.300375	4.10257	0.236938	0.16461	0	0
			0.814766	3.00578	5.78407	1.73952	0.989393	0	18.6484
			1.95357	3.39874	8.01126	2.15729	2.09005	0	16.2498
			1.52494	2.30917	7.53148	1.03982	0	0	0
			0.550234	3.17699	9.08107	2.07635	0	0	0
		50µm	3.11352	44.0586	11.4772	4.28236	4.28123	0	29.9296
			3.59451	9.00373	8.78604	3.68186	1.41607	0	22.1043
			2.4724	10.0699	9.72929	3.16772	4.0303	0	26.8806
			2.89365	9.65397	10.2854	3.84746	0.969922	0	28.446
			1.57285	8.17028	9.34474	2.45749	0	0	31.4831
			1.15717	102.9	14.7353	2.49237	1.92578	0	23.3755
			1.37954	2.67203	8.03405	1.92367	1.5748	0	10.1526
			1.65149	4.84163	9.40302	2.92164	2.45262	0	19.4756
			2.52264	56.0916	9.33117	2.38893	1.85032	0	2.05381
			1.99723	657.383	14.0064	3.77177	1.88984	0	274.77
			0.605598	7.7505	7.38673	0.469222	1.17899	0	14.2786
			1.20992	7.66308	7.61645	2.10097	1.61785	0	11.046
			0	0	4.72569	0	0	0	0
			1.15279	15.3432	6.5944	1.82405	0.831523	0	0
			1.10139	7.21465	4.70273	0.893758	1.28542	0	0
			2.12231	21.9129	8.00133	2.27273	1.83324	0	0
			0.885177	2.54135	5.33365	0.875336	1.15617	0	1.16523
			0.952144	25.0604	6.03079	1.05869	0.207497	0	7.13154
			0.870265	3.66605	7.89267	1.46138	0.229362	0	0
			0.494663	7.0467	5.11475	0.78439	0	0	2.33356
		1000µm	2.28549	11.8111	7.31078	2.11356	0.183307	0	39.7254
			2.40362	6.42704	7.4381	2.73728	4.13896	0	27.6627
			1.63601	8.31664	9.84065	2.71019	0	0	53.7178
			1.90626	6.08909	8.20215	2.49501	1.87204	0	18.8212
			1.70527	5.22812	10.6693	2.71495	2.22018	0	28.1691
			2.44486	5.13278	6.37486	3.4803	2.32713	0	62.5008
			1.42352	7.42319	7.86601	1.50787	1.52544	0	28.4766
			1.46877	10.8105	6.09042	2.09626	0.580407	0	19.9299
			1.30364	10.0075	6.29062	1.62381	0.345965	0	8.94366
			1.96736	4.97349	4.75033	1.52573	1.18065	0	0
			1.93216	7.68765	10.5622	1.90209	2.02847	0	11.9529
			1.41859	179.383	14.4802	2.36409	1.22166	0	14.3555
			0.557477	527.413	12.2953	1.60977	0.666241	0	58.2666
			1.52393	6.74122	8.67346	2.80125	0.996216	0	3.68066
			1.03547	19.1072	6.96938	2.18912	0.853363	0	0
			1.68012	7.57828	6.57484	1.2955	1.45045	0	0
			1.49456	8.80469	6.36167	1.5836	0.910417	0	8.44131
			1.56045	9.51123	5.08057	0.919129	3.11891	0	0
			1.28527	41.5112	7.17278	0.701141	0	0	2.58617
	year 2014
		1µm	0	33	37	12	11	40	121
			8	35	48	17	17	130	188
			10	34	42	18	13	90	176
			4	53	40	8	8	97	194
			0	13	9	0	3	77	75
			2	1	26	2	7	41	172
			1	11	22	7	6	50	82
			1	19	46	13	11	71	126
			3	17	42	4	14	70	122
			0	17	22	4	6	53	112
			0	16	22	0	8	43	55
			1	235	26	0	4	43	62
			0	0	25	3	5	52	19
			0	50	37	1	8	53	53
			3	26	37	6	9	90	81
			0	14	26	3	4	67	104
			2	181	31	6	4	67	57
			7	19	30	9	4	47	100
			3	8	37	10	10	67	50
			0	22	21	0	5	41	0
			0	17	32	0	6	42	63
		50µm	4	80	25	11	2	7	0
			4	81	57	24	20	90	515
			2	199	41	16	4	66	482
			10	63	52	22	13	73	521
			5	40	37	14	14	73	345
			3	672	37	3	12	8	291
			4	30	18	4	7	50	151
			2	38	51	14	19	61	417
			1	42	46	15	3	62	242
			10	50	47	19	14	62	510
			4	52	45	13	14	64	347
			2	55	46	4	7	45	237
			4	38	32	10	14	34	309
			0	46	33	4	2	19	231
			1	30	31	11	12	37	381
			0	297	62	11	10	106	417
			3	35	34	12	19	44	346
			1	96	36	9	10	35	254
			0	39	30	7	11	42	214
			4	33	31	6	11	50	303
			0	35	31	4	2	20	95
			0	7	1	0	4	33	562
			1	3	0	0	6	61	173
		1000µm	2	15	31	11	11	52	0
			0	31	41	7	6	71	124
			0		51	0	0	25	229
			5	13	15	0	2	48	327
			2	13	19	5	0	73	88
			0	0	23	0	0	0	10
			1	9	27	1	3	45	59
			6	18	27	10	8	77	92
			7	14	13	4	2	19	99
			0	10	20	2	1	19	31
			0	15	16	1	1	32	45
			0	23	27	2	0	0	74
			0	0	20	3	1	25	123
			4	20	12	8	1	51	59
			7	44	39	18	17	59	386
			3	60	38	18	13	24	358
			2	31	33	16	14	0	295
			0	36	29	10	10	27	238
			9	25	27	6	14	3	271
	year 2015
		1µm	0	7	10	4	0	0	51
			0	3	1	4	0	0	0
			0	1	4	2	0	0	0
			3	85	6	9	1	0	205
			1	6	0	7	1	0	16
			0	2	0	0	0	0	24
			0	0	0	1	0	0	34
			0	0	4	1	0	0	32
			0	1	6	1	0	0	16
			0	8	4	5	1	0	136
			1	6	3	4	1	0	119
			0	8	1	6	1	7	20
			1	8	2	6	1	9	22
			0	0	0	1	1	0	23
			0	1	0	2	0	0	59
			0	2	3	2	0	0	26
			0	0	2	2	0	0	12
			0	8	5	8	1	0	163
			2	96	4	6	1	0	138
			1	7	6	9	0	0	183
			0	1	1	2	0	0	13
		50µm	0	1	5	0	1	0	27
			0	2	5	7	1	10	70
			1	9	3	0	0	0	0
			0	0	2	0	0	2	10
			2	6	6	7	1	0	125
			2	5	3	9	2	0	63
			1	3	2	5	1	0	13
			1	1	5	2	0	0	18
			0	0	2	2	0	0	8
			0	7	7	2	1	10	17
			1	3	5	7	2	0	153
			3	18	6	6	2	0	175
			1	5	4	7	2	0	45
			1	8	1	7	2	0	64
			0	6	5	2	1	1	22
			1	5	6	3	1	12	37
			0	2	0	0	1	0	19
			3	9	7	10	2	0	196
			2	8	9	6	2	0	137
			0	6	4	7	1	0	23
			0	2	0	1	0	2	5
		1000µm	0	364	5	4	0	0	40
			0	6	7	3	0	0	38
			0	1	1	0	0	0	63
			3	4	5	6	2	2	167
			1	23	4	6	1	9	19
			0	178	4	3	0	0	59
			0	1	3	2	0	0	15
			0	4	6	2	2	0	86
			0	1	6	2	1	0	29
			1	0	2	5	1	0	111
			2	2	10	8	1	10	173
			2	9	5	9	2	0	35
			1	18	5	7	2	0	20
			0	9	6	4	1	0	27
			0	5	2	4	1	7	11
			0	0	1	4	1	1	28
			2	2	3	5	1	5	132
			0	75	6	10	1	2	29
			0	2	1	1	0	2	2

## Sheet: Suppl Fig 5
			Supplementary Figure 5
			Sfig 5a	Sfig 5b	Sfig 5c	Sfig 5d	Sfig 5e	Sfig 5f	Sfig 5g
			gross protein depolymerization	gross amino acid uptake	gross N mineralization	gross ammonium uptake	TFAA MRT	NH4+ MRT	NUE
	year 2013	1µm	3.17748	5.27894	0.0808665	0.0446585	2.19192	158.737	0.984681
			10.7903	11.5644			1.06663		1
			1.86159	4.76086	0.327883	0.334115	2.59775	22.7734	0.931129
			2.61076	4.57681	0.0552027	0.0905145	2.5584	92.5138	0.987939
			2.5902	7.42183	0.0992368	0.118223	3.0123	89.4752	0.986629
			8.78888	6.21953	0.0369003	0.0699596	1.71348	173.047	0.994067
		50µm	3.93758	4.45248			2.21734		1
			12.0236	8.67351			1.62486		1
			2.81828	5.56999	0.386513	0.523995	2.18101	19.7373	0.930608
			2.93217	5.63023	0.361688	0.876495	2.60909	29.765	0.93576
			5.60554	7.44924	0.0485715	0.0604533	1.73683	153.958	0.99348
			4.26455	9.12052	0.12226	0.389112	2.36142	38.1139	0.986595
		1000µm	4.06962	4.86332	0.241268	0.173246	2.20886	35.3722	0.95039
			20.5799	21.7461	0.0668663	0.152936	0.702311	86.6041	0.996925
			2.89713	4.90651	0.100814	0.122536	1.83315	67.84	0.979453
			6.61896	9.5346	0.0826401	0.141081	1.06348	58.4307	0.991333
			5.1198	5.28369		0.434205	2.36955	19.9556	1
			4.19005	5.67302	0.369067	0.392076	2.2781	21.0376	0.934943
	year 2014	1µm	2.08559	3.04496	0.104156	0.121698	3.33052	57.1407	0.965794
			2.11335	6.41422	0.0629941	0.102654	2.56127	129.952	0.990179
			3.34034	10.6513	0.0433208	0.714699	1.18753	85.5883	0.995933
			2.97307	9.98271	0.183185	0.207021	1.85546	50.103	0.98165
			6.70804	8.69892	0.206155	0.122076	1.73409	69.4705	0.976301
			4.9384	9.12491	0.113571	0.0974211	2.03775	120.711	0.987554
		50µm	3.75595		0.0830159	0.111761	3.29073	66.7961	0.864186
			14.0714	6.54699	0.944771	1.50849	1.26894	13.7336	0.855694
			2.78584	5.29883	0.510778	0.637963	3.03777	14.7658	0.903605
					0.364258	0.581711	0.406475	13.5137	0.989617
			7.48841	8.5041	0.254629	0.262263	1.63033	21.8772	0.970058
			8.66873	8.95964	0.414482	0	1.38267	13.4103	0.953739
		1000µm	2.16792	4.76955	0.0517581	0.108156	2.34444	57.9939	0.989148
			2.99158	3.53551	0.0318784	0.0270016	2.54642	191.852	0.990983
			5.15831	5.64834	0.371089	0.343097	1.41448	25.3606	0.934301
			10.2561	10.5605	0.224491	0.230475	0.927268	41.9825	0.978742
			7.37962	10.7531	0.242584	0.229597	1.06789	33.6428	0.977441
			6.08804	6.83119	0.106544	0.0929734	1.7076	39.5267	0.984403
	year 2015	1µm	2.18085	2.24971			9.72468
					0.346793	0.0960501		131.384
			4.68719	5.01404	0.350259	0.195427	3.55381	62.8536	1.53264
			3.56764	2.97175	0.796813	0.144323	4.43794	24.023	1.1769
			6.43515	7.58371			3.45819
			4.25219	4.90112	0.132345	0.307476	3.84097	73.3223	1.69191
		50µm	4.02247	5.36292	0.114681	0.387469	2.63602	80.6798	1.6694
			6.11394	4.55219			3.91435
			6.25996	3.77251	0.792562	0.924922	2.86707	27.5434	1.28412
			6.15943	6.65659	0.405479	0.53684	2.29798	36.8667	1.54589
			6.8701	6.62047	0.748196	0.875941	4.197	44.3053	1.49466
			10.0391	11.2825	0.458048	0.382829	2.98676	49.9198	1.61082
		1000µm	1.49596	2.11473	0.804002	0.580952	6.44057	46.9633	1.01108
			4.55183	5.07661	1.22275	0.905195	4.63501	85.403	1.32505
			4.09253	5.28523	0.663322	0.444112	2.53732	134.701	1.456
			4.84157	5.80131			5.30106
			4.24062	4.95879	0.878813	0.539189	3.95184	169.741	1.34906
			6.75741	7.65149	0.696059	0.332684	2.10685	150.288	1.50362

## Sheet: Suppl Fig 7
		Supplementary Fig 7
		(row 5 - FTIR-band width)
		year	treatment		399.264912	401.193728	403.122544	405.051360	406.980176	408.908992	410.837808	412.766624	414.695440	416.624256	418.553072	420.481888	422.410704	424.339520	426.268336	428.197152	430.125968	432.054784	433.983600	435.912416	437.841232	439.770048	441.698864	443.627680	445.556496	447.485312	449.414128	451.342944	453.271760	455.200576	457.129392	459.058208	460.987024	462.915840	464.844656	466.773472	468.702288	470.631104	472.559920	474.488736	476.417552	478.346368	480.275184	482.204000	484.132816
		2013	1µm		0.448790	0.427577	0.405563	0.399402	0.406345	0.417418	0.430739	0.442861	0.456305	0.474368	0.488835	0.493061	0.491973	0.494580	0.499509	0.502260	0.503780	0.503798	0.504806	0.503495	0.503039	0.503282	0.506950	0.512362	0.519214	0.523762	0.528064	0.533669	0.539795	0.546841	0.557277	0.566387	0.571773	0.572187	0.572200	0.569586	0.567147	0.562651	0.555988	0.545244	0.532481	0.518055	0.503238	0.490059	0.480433
					0.393990	0.373181	0.352500	0.347836	0.352679	0.361267	0.373711	0.386940	0.399574	0.419132	0.436960	0.443665	0.440897	0.442554	0.446473	0.448741	0.451183	0.454235	0.457271	0.457234	0.456429	0.456766	0.461093	0.467525	0.474153	0.477426	0.481224	0.489207	0.497764	0.506255	0.517328	0.526873	0.530978	0.530611	0.530779	0.528877	0.526437	0.522546	0.516112	0.505854	0.493304	0.480048	0.466874	0.454708	0.444157
					0.440464	0.417612	0.395087	0.388935	0.394252	0.404761	0.421220	0.436933	0.453036	0.474202	0.489453	0.492179	0.487799	0.488942	0.491026	0.492396	0.493992	0.495798	0.497836	0.496210	0.493868	0.492865	0.495498	0.499325	0.504408	0.507825	0.512488	0.519753	0.527594	0.535011	0.543575	0.550392	0.553388	0.552248	0.551329	0.548541	0.546565	0.544925	0.540608	0.528908	0.513739	0.500271	0.487784	0.475991	0.466027
					0.556528	0.532915	0.507229	0.482483	0.476183	0.481686	0.494386	0.515434	0.543911	0.566015	0.579793	0.588110	0.590643	0.590331	0.583944	0.571664	0.556641	0.547505	0.552820	0.558052	0.560185	0.563518	0.566124	0.566982	0.571092	0.578203	0.585906	0.594698	0.598991	0.602218	0.605583	0.609008	0.614541	0.618714	0.617764	0.614623	0.607518	0.598290	0.591558	0.583942	0.572369	0.558856	0.544218	0.530823	0.517595
					0.452989	0.430032	0.405713	0.382285	0.375652	0.380981	0.394030	0.416040	0.446033	0.469462	0.484805	0.494858	0.499433	0.500854	0.497031	0.487291	0.474351	0.465889	0.470250	0.475167	0.477364	0.480925	0.484302	0.485553	0.489839	0.497582	0.506381	0.516092	0.521867	0.526372	0.531121	0.535784	0.542179	0.547358	0.547702	0.545825	0.540326	0.531973	0.525440	0.517909	0.506283	0.491846	0.476162	0.461835	0.447794
					0.458372	0.444883	0.432995	0.425209	0.423708	0.429171	0.441064	0.458251	0.479313	0.499840	0.516909	0.528369	0.533391	0.532744	0.527870	0.520934	0.514338	0.510023	0.508936	0.510495	0.513636	0.517554	0.521662	0.525973	0.531047	0.537189	0.544079	0.551007	0.557399	0.563178	0.568413	0.573098	0.577019	0.579561	0.580058	0.578177	0.573794	0.567257	0.559007	0.549154	0.537702	0.524830	0.511014	0.497023	0.483637
					0.439671	0.418303	0.395463	0.388802	0.394974	0.406192	0.420774	0.434140	0.449030	0.471151	0.488425	0.490839	0.485231	0.485000	0.487188	0.488721	0.491289	0.494263	0.497392	0.496156	0.494062	0.493788	0.498521	0.504566	0.511716	0.514971	0.517839	0.521986	0.528087	0.536814	0.549232	0.558111	0.560063	0.557125	0.555815	0.554049	0.552840	0.549083	0.543397	0.534006	0.522978	0.510160	0.496460	0.482932	0.471424
					0.580159	0.554906	0.531742	0.514312	0.505620	0.507598	0.520724	0.543139	0.570820	0.596139	0.615984	0.627983	0.631525	0.628075	0.617942	0.605308	0.594263	0.586612	0.584118	0.587107	0.592782	0.597752	0.600525	0.603553	0.608640	0.615235	0.622767	0.630583	0.636821	0.641510	0.645676	0.649360	0.653087	0.655684	0.655155	0.651348	0.644925	0.636903	0.627906	0.617442	0.605758	0.592512	0.577179	0.561292	0.546584
			50µm		0.505714	0.477358	0.445573	0.415649	0.397480	0.401733	0.423438	0.457198	0.495612	0.531044	0.556612	0.563439	0.555890	0.541394	0.525513	0.513239	0.507597	0.508315	0.511671	0.514258	0.517172	0.521200	0.525766	0.528899	0.530519	0.532522	0.536750	0.545266	0.556451	0.568571	0.578896	0.582700	0.581049	0.577807	0.575448	0.575739	0.576323	0.574708	0.568357	0.555314	0.538573	0.521129	0.504892	0.491409	0.479860
					0.484754	0.473604	0.462210	0.453656	0.451036	0.456291	0.470687	0.490134	0.511067	0.529131	0.541101	0.547066	0.547774	0.545184	0.541327	0.537562	0.535029	0.533884	0.534058	0.534400	0.534674	0.535732	0.537471	0.539693	0.542812	0.547001	0.552558	0.558948	0.566045	0.573036	0.578939	0.583097	0.585207	0.585466	0.584464	0.582081	0.578467	0.572943	0.565370	0.555614	0.543635	0.530497	0.517346	0.504759	0.493215
					0.569354	0.542527	0.512312	0.484915	0.467987	0.467251	0.486921	0.519094	0.556671	0.590441	0.611715	0.620064	0.615574	0.603322	0.588553	0.575170	0.566615	0.564331	0.567645	0.572504	0.576021	0.580045	0.583605	0.586123	0.588645	0.592327	0.598656	0.607051	0.616977	0.626784	0.634154	0.638609	0.639851	0.639297	0.638930	0.638585	0.637704	0.634089	0.626599	0.614857	0.598321	0.579964	0.562617	0.547267	0.534270
					0.499425	0.479707	0.460118	0.445058	0.437653	0.440329	0.454446	0.480052	0.508684	0.533201	0.550332	0.559444	0.561310	0.556176	0.547478	0.538416	0.530843	0.526778	0.526465	0.529308	0.533072	0.535119	0.536621	0.538864	0.542286	0.547733	0.554692	0.562687	0.570809	0.577550	0.582564	0.586738	0.589845	0.591173	0.590558	0.588288	0.584190	0.578354	0.570352	0.560182	0.547664	0.533009	0.517957	0.503752	0.490709
					0.477380	0.461269	0.447514	0.438280	0.435103	0.438706	0.449250	0.466231	0.489112	0.512328	0.531543	0.544493	0.549399	0.547421	0.541079	0.533238	0.525660	0.519545	0.515252	0.512887	0.513063	0.515650	0.520142	0.525037	0.529430	0.534428	0.539845	0.545454	0.551623	0.557851	0.563261	0.567398	0.569699	0.570221	0.569587	0.567301	0.562853	0.555861	0.546427	0.535233	0.522817	0.509434	0.495667	0.481803	0.468046
					0.090528	0.070466	0.053106	0.037943	0.028232	0.037462	0.059262	0.090475	0.118952	0.140891	0.157026	0.166381	0.170421	0.169851	0.167019	0.159615	0.153521	0.157278	0.159892	0.163311	0.169741	0.174611	0.179120	0.184326	0.189388	0.198861	0.213116	0.226334	0.238962	0.249341	0.258293	0.265928	0.271768	0.276001	0.278460	0.277324	0.273107	0.268800	0.262570	0.253362	0.241786	0.225296	0.207836	0.191359	0.177041
					0.522628	0.500531	0.478168	0.460506	0.451226	0.453202	0.467830	0.495044	0.525616	0.551607	0.569510	0.578628	0.579648	0.572717	0.561912	0.550913	0.542011	0.537549	0.537710	0.541731	0.546771	0.549732	0.552182	0.555434	0.559722	0.565788	0.573052	0.580955	0.588488	0.594201	0.598115	0.601369	0.603722	0.604580	0.604026	0.602272	0.598902	0.593875	0.586605	0.576871	0.564341	0.549282	0.533817	0.519425	0.506498
					0.463465	0.439408	0.416362	0.399357	0.393913	0.402598	0.414763	0.437968	0.464675	0.487043	0.503903	0.513136	0.513380	0.504804	0.494932	0.495654	0.498710	0.499903	0.500732	0.501774	0.503062	0.504997	0.508384	0.511085	0.515684	0.520154	0.523047	0.530433	0.542221	0.554067	0.564605	0.569362	0.571813	0.571150	0.567244	0.567383	0.568215	0.565630	0.559633	0.547844	0.533538	0.517833	0.502837	0.490213	0.478522
					0.449173	0.437618	0.424499	0.415236	0.416274	0.426049	0.440670	0.457930	0.475652	0.490157	0.499383	0.504048	0.506490	0.509453	0.513596	0.517187	0.519050	0.519451	0.519195	0.518376	0.517821	0.518115	0.520332	0.523635	0.527899	0.532869	0.538837	0.545357	0.552666	0.559870	0.566755	0.572755	0.577518	0.579808	0.579667	0.577236	0.573585	0.568843	0.563042	0.554877	0.543823	0.530139	0.515926	0.502642	0.491398
			1000µm		0.213269	0.198966	0.184068	0.174153	0.174717	0.181015	0.187218	0.195766	0.209044	0.224022	0.234571	0.238152	0.234813	0.229589	0.227157	0.227653	0.228731	0.230327	0.231599	0.231327	0.230527	0.230813	0.233485	0.237334	0.240499	0.242321	0.243826	0.246505	0.251923	0.259232	0.265798	0.269442	0.270095	0.269001	0.268298	0.269087	0.270377	0.269913	0.266457	0.260036	0.251677	0.243022	0.235811	0.229750	0.223749
					0.474000	0.447461	0.418873	0.390490	0.381631	0.386392	0.399414	0.422245	0.454093	0.478848	0.494799	0.505148	0.509510	0.510263	0.504823	0.492398	0.476298	0.465743	0.470944	0.476633	0.478976	0.482929	0.486881	0.488588	0.494382	0.504496	0.515809	0.527900	0.534911	0.539747	0.544528	0.549095	0.555633	0.560709	0.560420	0.557666	0.550902	0.541475	0.535445	0.528818	0.517348	0.502808	0.486724	0.471619	0.456378
					0.394838	0.369475	0.343904	0.327655	0.330850	0.343012	0.355932	0.370552	0.396594	0.423337	0.442168	0.451074	0.448299	0.438552	0.436924	0.437571	0.438329	0.441464	0.443541	0.443241	0.441656	0.441165	0.443501	0.449358	0.453604	0.457464	0.461785	0.466135	0.475056	0.488426	0.499290	0.507675	0.510751	0.509134	0.507451	0.506838	0.506458	0.503891	0.495837	0.484327	0.468779	0.452102	0.438529	0.425801	0.412504
					0.429234	0.415300	0.400385	0.387884	0.381713	0.384940	0.399382	0.421576	0.446118	0.467775	0.482813	0.490121	0.491009	0.487679	0.482731	0.478188	0.475386	0.475004	0.476385	0.478206	0.479951	0.482020	0.484646	0.487711	0.491470	0.496447	0.502792	0.510399	0.518609	0.526459	0.532884	0.537317	0.539801	0.540895	0.541137	0.540695	0.538942	0.535067	0.528322	0.518433	0.505892	0.492098	0.478639	0.466499	0.455849
					0.416050	0.400396	0.385160	0.374202	0.371745	0.379362	0.392537	0.412106	0.432242	0.448390	0.460588	0.468286	0.471447	0.469338	0.466559	0.468666	0.471353	0.472300	0.473704	0.475164	0.476614	0.478367	0.481560	0.485022	0.490667	0.496694	0.503220	0.511077	0.520237	0.528985	0.537470	0.542669	0.547043	0.549043	0.548955	0.548498	0.546207	0.540848	0.533866	0.523569	0.511881	0.498968	0.486094	0.473388	0.461571
					0.481341	0.460670	0.438549	0.417524	0.412849	0.418373	0.430366	0.450440	0.477297	0.498297	0.511908	0.520439	0.523742	0.524129	0.519300	0.509374	0.496789	0.489123	0.493919	0.498357	0.500403	0.504367	0.507731	0.508928	0.513326	0.521099	0.530174	0.539771	0.544876	0.548826	0.553122	0.558023	0.564753	0.569530	0.569109	0.566471	0.559927	0.550965	0.544643	0.537630	0.526630	0.512862	0.497766	0.484060	0.471010
					0.463542	0.437577	0.415085	0.409792	0.412381	0.424393	0.439512	0.456159	0.469375	0.487376	0.503898	0.501176	0.502001	0.506564	0.508404	0.509200	0.507873	0.511470	0.513450	0.513226	0.508974	0.509302	0.509225	0.517055	0.525753	0.530788	0.531403	0.539217	0.546404	0.554504	0.566705	0.576955	0.578992	0.580676	0.576605	0.577437	0.573479	0.568755	0.562595	0.552646	0.538207	0.523560	0.506298	0.494164	0.481653
					0.399397	0.385157	0.365746	0.352973	0.350173	0.357312	0.373403	0.395451	0.419212	0.438796	0.452078	0.458920	0.458812	0.454240	0.451419	0.453259	0.456670	0.457955	0.457751	0.457311	0.457320	0.458967	0.461674	0.465285	0.469247	0.473358	0.478053	0.485469	0.496005	0.508079	0.518412	0.525663	0.529110	0.529318	0.527492	0.525496	0.522824	0.517813	0.509515	0.498490	0.485296	0.471561	0.458060	0.445496	0.433860
		2014	1µm		0.194639	0.188562	0.184613	0.183967	0.187334	0.194924	0.206562	0.221233	0.237514	0.252824	0.265932	0.275861	0.282354	0.285799	0.286602	0.286011	0.285194	0.284796	0.285571	0.287750	0.290898	0.294205	0.297506	0.301665	0.307304	0.314182	0.322109	0.330567	0.338780	0.346423	0.353505	0.359810	0.365361	0.369439	0.371328	0.370661	0.367462	0.362024	0.354652	0.345353	0.334569	0.322542	0.309691	0.296819	0.284737
					0.486457	0.454945	0.423540	0.415623	0.421523	0.430429	0.443883	0.457405	0.473614	0.502714	0.524945	0.526157	0.514718	0.512779	0.512533	0.510327	0.509858	0.511438	0.515814	0.517042	0.516007	0.515947	0.521501	0.528146	0.533299	0.533695	0.535633	0.541784	0.550130	0.560153	0.572087	0.579233	0.578921	0.575734	0.575977	0.575940	0.575598	0.573760	0.568126	0.555143	0.538371	0.522859	0.508321	0.494978	0.484998
					0.634906	0.628433	0.623554	0.620745	0.620212	0.622106	0.626281	0.632519	0.640166	0.648479	0.657625	0.665801	0.671998	0.675643	0.677184	0.676759	0.674726	0.672091	0.670131	0.669646	0.670687	0.673494	0.677916	0.683652	0.690315	0.697612	0.704800	0.711769	0.718747	0.725184	0.730620	0.734964	0.737736	0.738433	0.736836	0.733071	0.727171	0.719327	0.709432	0.697774	0.684628	0.670484	0.656005	0.641747	0.628047
					0.443364	0.429280	0.417183	0.409148	0.406882	0.411435	0.423003	0.440165	0.460436	0.479144	0.494360	0.504498	0.509167	0.509137	0.504657	0.498172	0.492204	0.487864	0.486471	0.488277	0.491808	0.495220	0.497995	0.501693	0.507339	0.514359	0.522397	0.530700	0.537859	0.543806	0.549216	0.553994	0.558352	0.561295	0.561672	0.559255	0.554298	0.547346	0.538903	0.528772	0.517298	0.504295	0.489778	0.475002	0.461276
					0.427347	0.407884	0.387151	0.367929	0.363329	0.368517	0.380327	0.399490	0.424879	0.445498	0.458565	0.466962	0.470957	0.472340	0.469611	0.462853	0.453061	0.447150	0.452126	0.457493	0.460737	0.465010	0.468847	0.471574	0.477274	0.486023	0.495972	0.507031	0.514547	0.521032	0.526706	0.531807	0.538416	0.543751	0.544001	0.541734	0.535735	0.527009	0.519540	0.510828	0.498199	0.483535	0.467471	0.452039	0.436767
					0.423985	0.411806	0.402073	0.395858	0.393863	0.396224	0.403111	0.414431	0.429628	0.447380	0.462921	0.474719	0.481499	0.483734	0.482276	0.478160	0.472557	0.467346	0.463518	0.461599	0.462476	0.466177	0.472611	0.481052	0.490139	0.498777	0.506976	0.515696	0.524844	0.533616	0.541221	0.547221	0.551231	0.553232	0.553310	0.551317	0.547434	0.541174	0.532386	0.521247	0.508218	0.494215	0.479952	0.465626	0.451712
					0.348310	0.337504	0.328909	0.323523	0.322010	0.324567	0.331319	0.342137	0.356547	0.373467	0.388662	0.400706	0.408434	0.412122	0.412441	0.410267	0.406619	0.403141	0.400696	0.399742	0.401045	0.404720	0.410710	0.418486	0.427008	0.435443	0.443799	0.452831	0.462468	0.472002	0.480633	0.487828	0.493086	0.496230	0.497176	0.495706	0.491938	0.485544	0.476448	0.464874	0.451353	0.436827	0.422036	0.407259	0.393004
					0.512129	0.494786	0.480250	0.470561	0.467137	0.470525	0.479549	0.491616	0.506554	0.524850	0.541580	0.554438	0.561861	0.563634	0.560915	0.554336	0.546622	0.540408	0.537142	0.536855	0.539173	0.543526	0.548495	0.553841	0.560736	0.569234	0.578501	0.586947	0.594301	0.600989	0.607218	0.613338	0.618443	0.621962	0.622788	0.619653	0.613197	0.604410	0.594044	0.582897	0.570601	0.557202	0.542305	0.526108	0.510346
					0.544759	0.519368	0.491825	0.464396	0.455348	0.459320	0.471051	0.491849	0.521243	0.543723	0.557901	0.567244	0.571411	0.572550	0.568650	0.558323	0.543689	0.533757	0.538521	0.544213	0.546730	0.550472	0.554213	0.555166	0.559872	0.569077	0.579775	0.591897	0.599470	0.604694	0.608930	0.612656	0.618871	0.624375	0.624682	0.622213	0.615453	0.604943	0.597108	0.589086	0.576680	0.561509	0.544529	0.528430	0.512237
			50µm		0.460675	0.443457	0.429528	0.430551	0.434988	0.446354	0.460122	0.472694	0.482667	0.492573	0.502914	0.511985	0.511592	0.516174	0.523516	0.528635	0.529548	0.531054	0.527666	0.526166	0.523168	0.522572	0.522562	0.530329	0.535929	0.541335	0.544172	0.550604	0.555637	0.563620	0.572945	0.582308	0.584738	0.586549	0.582664	0.580991	0.575534	0.570999	0.563165	0.555498	0.543567	0.531526	0.515619	0.502357	0.491281
					0.435883	0.414245	0.393424	0.389458	0.395789	0.405644	0.418233	0.430716	0.444165	0.464239	0.480439	0.485847	0.484417	0.487656	0.492145	0.494570	0.496087	0.497022	0.497978	0.497058	0.496266	0.495984	0.499134	0.504846	0.511384	0.514863	0.518873	0.526154	0.535535	0.546149	0.557617	0.564919	0.567484	0.566523	0.566257	0.565358	0.565320	0.562341	0.555397	0.544285	0.531949	0.518943	0.505223	0.491705	0.480324
					0.393915	0.379516	0.365742	0.363218	0.370736	0.382293	0.399079	0.415016	0.428157	0.438778	0.448992	0.456825	0.459982	0.460606	0.462558	0.466452	0.470275	0.471952	0.472260	0.469689	0.468820	0.469667	0.472723	0.476590	0.482478	0.487404	0.493047	0.500098	0.507188	0.512040	0.519149	0.526212	0.531486	0.532281	0.533283	0.531361	0.526220	0.517679	0.509528	0.500778	0.490989	0.479004	0.465005	0.449363	0.436457
					0.484675	0.459563	0.432299	0.423802	0.430327	0.441867	0.455577	0.469328	0.483896	0.505262	0.520780	0.523265	0.517107	0.517768	0.521236	0.523346	0.525399	0.527660	0.528765	0.525080	0.521733	0.521410	0.526966	0.534933	0.542882	0.546298	0.549547	0.555411	0.562199	0.570454	0.581647	0.590740	0.593738	0.591274	0.589813	0.587782	0.585622	0.582051	0.576745	0.566150	0.551795	0.537226	0.523179	0.509627	0.498024
					0.226911	0.219001	0.213032	0.210354	0.211937	0.218163	0.229009	0.243557	0.260489	0.276891	0.291272	0.302284	0.309436	0.313151	0.313909	0.313100	0.312099	0.311622	0.312403	0.314537	0.317515	0.320623	0.323913	0.328348	0.334439	0.341764	0.350053	0.358804	0.367246	0.375182	0.382719	0.389507	0.395357	0.399417	0.400993	0.399838	0.396099	0.390108	0.382229	0.372525	0.361468	0.349287	0.336354	0.323475	0.311492
					0.494569	0.475302	0.456013	0.441294	0.434341	0.441074	0.458540	0.482153	0.506964	0.529616	0.545210	0.551739	0.549193	0.541882	0.535251	0.532468	0.534245	0.537882	0.539729	0.540082	0.540429	0.541276	0.543621	0.547609	0.551995	0.556237	0.561495	0.568524	0.578391	0.589467	0.599103	0.605562	0.607909	0.607675	0.607504	0.607420	0.607016	0.604072	0.596292	0.583999	0.568999	0.553267	0.538591	0.525381	0.513947
					0.359992	0.338265	0.314809	0.311911	0.315573	0.328792	0.345319	0.363156	0.374759	0.390260	0.405366	0.405562	0.406437	0.407933	0.414288	0.417236	0.412536	0.414248	0.414872	0.416302	0.414211	0.415488	0.415935	0.422608	0.430425	0.433593	0.435835	0.443027	0.448749	0.456363	0.467568	0.475805	0.475692	0.479291	0.475925	0.475063	0.469553	0.464621	0.460556	0.450029	0.436400	0.423797	0.409709	0.398509	0.386164
					0.491895	0.458937	0.434562	0.435142	0.439520	0.448881	0.465264	0.480921	0.492352	0.511083	0.534082	0.529482	0.524384	0.525895	0.527613	0.528891	0.528656	0.530812	0.529566	0.528656	0.523332	0.525478	0.527726	0.534330	0.540715	0.543864	0.544838	0.550409	0.554334	0.559772	0.572494	0.581721	0.580179	0.578981	0.573604	0.575221	0.571302	0.566697	0.563899	0.551237	0.535910	0.522786	0.507936	0.495633	0.483966
					0.271408	0.245765	0.217553	0.208431	0.217585	0.236036	0.260199	0.282000	0.301168	0.326116	0.345768	0.349652	0.343201	0.344338	0.348286	0.349781	0.351012	0.352803	0.353985	0.349970	0.346052	0.344464	0.348212	0.354773	0.362804	0.365542	0.366072	0.369867	0.377183	0.387592	0.400213	0.408717	0.410697	0.407937	0.406372	0.404043	0.401584	0.397871	0.391612	0.379246	0.363279	0.348631	0.334886	0.321189	0.309962
			1000µm		0.574467	0.552552	0.530015	0.511720	0.501345	0.501816	0.514947	0.541012	0.570802	0.596339	0.614131	0.623542	0.625317	0.619031	0.608510	0.597486	0.588122	0.582786	0.581997	0.585076	0.589179	0.590984	0.591961	0.593637	0.596349	0.600928	0.606983	0.613942	0.620744	0.625926	0.629634	0.633098	0.635887	0.637038	0.636373	0.633966	0.629388	0.622771	0.613858	0.602582	0.588733	0.572763	0.557011	0.542880	0.530411
					0.156692	0.129512	0.100034	0.070687	0.063646	0.071861	0.088947	0.116243	0.152662	0.181327	0.200687	0.213438	0.219308	0.221313	0.216586	0.203907	0.187541	0.177274	0.185288	0.193844	0.198083	0.203767	0.209191	0.211738	0.218915	0.230300	0.242574	0.255715	0.263969	0.270257	0.276726	0.283133	0.292542	0.299881	0.300253	0.297980	0.291384	0.281878	0.276639	0.270521	0.259161	0.244530	0.228723	0.214310	0.199825
					0.514122	0.484221	0.456451	0.431168	0.410830	0.414281	0.435799	0.469877	0.500322	0.522937	0.538572	0.546507	0.546990	0.541167	0.532427	0.518721	0.506011	0.507917	0.510864	0.513764	0.519149	0.521825	0.523113	0.524414	0.523977	0.527894	0.537369	0.545911	0.553667	0.560064	0.566525	0.572140	0.575074	0.576812	0.577489	0.574020	0.566478	0.559706	0.551492	0.540718	0.527752	0.510273	0.492406	0.475957	0.462281
					0.349577	0.329860	0.312717	0.300671	0.295417	0.297877	0.308416	0.326576	0.351790	0.377626	0.398890	0.412955	0.417752	0.414676	0.406871	0.397926	0.389737	0.383639	0.379951	0.378809	0.380905	0.385974	0.393339	0.401227	0.408400	0.416184	0.424319	0.432450	0.440949	0.449334	0.456467	0.461879	0.464924	0.465689	0.465098	0.462751	0.458155	0.450902	0.440949	0.429055	0.415780	0.401435	0.386613	0.371687	0.356776
					0.433038	0.410779	0.386280	0.362575	0.357511	0.364129	0.378200	0.400821	0.430640	0.453610	0.468546	0.478212	0.482318	0.483362	0.478365	0.467103	0.452502	0.443956	0.450082	0.455743	0.458560	0.462842	0.466240	0.467716	0.473076	0.481828	0.491577	0.502061	0.508053	0.512810	0.517497	0.522630	0.530110	0.535775	0.536022	0.533608	0.526845	0.517811	0.511489	0.503993	0.492031	0.477382	0.461591	0.447010	0.432440
					0.562551	0.537790	0.514892	0.497495	0.488668	0.490494	0.503433	0.525370	0.552189	0.576509	0.595425	0.606618	0.609381	0.605063	0.593843	0.580049	0.568080	0.559953	0.557520	0.561053	0.567362	0.572934	0.576460	0.580476	0.586688	0.594241	0.602399	0.610475	0.616524	0.620874	0.624921	0.628727	0.632792	0.635824	0.635712	0.632368	0.626352	0.618630	0.609907	0.599575	0.587885	0.574459	0.558730	0.542419	0.527423
					0.484055	0.459571	0.437077	0.420179	0.411843	0.414040	0.427287	0.449748	0.477519	0.503312	0.524039	0.537243	0.542178	0.540086	0.531093	0.519274	0.508663	0.501032	0.498148	0.500391	0.505081	0.509108	0.511245	0.514029	0.519194	0.526097	0.534191	0.542794	0.549962	0.555870	0.561559	0.566913	0.572263	0.576231	0.576768	0.573747	0.567757	0.559816	0.550583	0.539617	0.527249	0.513196	0.497055	0.480565	0.465547
					0.349579	0.342610	0.338174	0.336800	0.338584	0.343728	0.352144	0.363349	0.376245	0.389580	0.403485	0.415796	0.425068	0.430317	0.432234	0.431085	0.427449	0.422617	0.418269	0.415453	0.414427	0.415346	0.418141	0.422692	0.428668	0.435564	0.442497	0.449314	0.456528	0.463442	0.469556	0.474804	0.478725	0.480623	0.480204	0.477482	0.472447	0.465277	0.455865	0.444519	0.431665	0.417827	0.403801	0.390214	0.377521
					0.545782	0.529691	0.515918	0.506750	0.504094	0.509101	0.521832	0.540654	0.562852	0.583173	0.599364	0.609724	0.613885	0.612775	0.606801	0.598890	0.591743	0.586364	0.584149	0.585412	0.588331	0.590879	0.592585	0.595104	0.599610	0.605645	0.612845	0.620422	0.626932	0.632271	0.636991	0.640834	0.644158	0.646047	0.645161	0.641384	0.635159	0.626969	0.617392	0.606223	0.593806	0.580011	0.564830	0.549513	0.535305
		2015	1µm		0.471474	0.461063	0.452999	0.448216	0.447374	0.450578	0.457938	0.469267	0.483903	0.500562	0.514943	0.525686	0.531652	0.533307	0.531464	0.527078	0.521228	0.515694	0.511436	0.508965	0.509120	0.511844	0.516924	0.523634	0.530719	0.537256	0.543276	0.549674	0.556353	0.562588	0.567693	0.571327	0.573211	0.573403	0.571953	0.568682	0.563722	0.556627	0.547287	0.535981	0.523201	0.509811	0.496427	0.483224	0.470621
					0.460718	0.437049	0.412004	0.387119	0.380034	0.385910	0.399080	0.420888	0.450791	0.474357	0.489875	0.499997	0.504229	0.504900	0.499897	0.489018	0.475098	0.466066	0.471246	0.477399	0.480239	0.484531	0.488904	0.490791	0.496065	0.504877	0.514113	0.524079	0.530047	0.534544	0.539567	0.544300	0.550818	0.556487	0.557142	0.555161	0.549092	0.539750	0.532607	0.524855	0.512727	0.498002	0.481903	0.466901	0.452048
					0.596273	0.565023	0.531683	0.498453	0.487326	0.491619	0.505077	0.529658	0.564707	0.590816	0.606324	0.615298	0.617864	0.616391	0.608565	0.593983	0.575681	0.563461	0.569405	0.576262	0.579050	0.583174	0.586936	0.587312	0.591527	0.599562	0.608052	0.617496	0.621822	0.624201	0.626981	0.629723	0.635510	0.640492	0.639609	0.636004	0.628350	0.617605	0.610555	0.602707	0.589952	0.574455	0.557497	0.541852	0.526394
					0.479248	0.468332	0.457590	0.450305	0.449475	0.457915	0.472936	0.489818	0.504813	0.516440	0.524077	0.528562	0.530938	0.532917	0.535693	0.539030	0.540955	0.540924	0.539640	0.537879	0.536354	0.536718	0.539402	0.544048	0.549363	0.554852	0.559634	0.564254	0.569667	0.576830	0.584315	0.590987	0.595636	0.597387	0.595724	0.592216	0.587701	0.582223	0.574995	0.566149	0.555051	0.541846	0.527104	0.512537	0.499091
					0.438047	0.423435	0.408459	0.400439	0.405638	0.419613	0.433375	0.447292	0.459545	0.468788	0.476286	0.483283	0.489474	0.495919	0.500690	0.502817	0.504099	0.505239	0.505754	0.505785	0.502158	0.498887	0.499542	0.503828	0.509129	0.515653	0.519406	0.522640	0.527317	0.533921	0.541226	0.549246	0.554179	0.556654	0.555751	0.553312	0.549689	0.545179	0.537805	0.528772	0.516596	0.503334	0.489788	0.476925	0.464868
					0.399588	0.396573	0.395215	0.396405	0.400565	0.407567	0.416871	0.428161	0.439652	0.450275	0.459309	0.466609	0.472330	0.476920	0.480563	0.483490	0.485679	0.487144	0.488036	0.489097	0.490556	0.493001	0.496698	0.501542	0.507186	0.513520	0.520358	0.527730	0.535242	0.542774	0.550057	0.556796	0.562303	0.566291	0.568235	0.567856	0.564904	0.559554	0.551898	0.542299	0.530959	0.518452	0.505320	0.492156	0.479439
					0.511741	0.490576	0.471669	0.470377	0.474019	0.482161	0.496005	0.511465	0.522563	0.533419	0.539205	0.544740	0.547464	0.550625	0.557201	0.563917	0.567622	0.571948	0.571434	0.568604	0.566591	0.568040	0.567223	0.577518	0.588916	0.594371	0.596760	0.600834	0.607079	0.614783	0.624340	0.635098	0.636467	0.638536	0.636780	0.637618	0.633314	0.625433	0.618010	0.611984	0.600978	0.589103	0.573135	0.558389	0.545210
					0.243423	0.234024	0.222455	0.218995	0.227041	0.240244	0.255651	0.270545	0.283375	0.291009	0.298497	0.306841	0.316175	0.324552	0.332935	0.337715	0.338567	0.339598	0.341439	0.341952	0.342429	0.341662	0.342931	0.349245	0.360331	0.368688	0.374116	0.379354	0.386273	0.392981	0.403012	0.414072	0.423180	0.425559	0.425317	0.422621	0.418494	0.411595	0.405334	0.398364	0.390125	0.377232	0.361441	0.344202	0.330197
					0.289320	0.277215	0.265403	0.264426	0.272868	0.284806	0.299800	0.315499	0.327814	0.335957	0.346082	0.356315	0.363443	0.367295	0.374487	0.380631	0.383726	0.384873	0.385179	0.384778	0.385349	0.384128	0.385016	0.391304	0.400820	0.406756	0.411537	0.417160	0.423309	0.429886	0.439853	0.449156	0.455228	0.456328	0.456824	0.455708	0.452555	0.445815	0.438732	0.430944	0.422142	0.409238	0.394633	0.378995	0.366167
			50µm		0.468319	0.452857	0.435227	0.420121	0.412953	0.419388	0.436558	0.460812	0.487470	0.511494	0.528346	0.535545	0.534445	0.529178	0.523002	0.518082	0.515705	0.515472	0.515714	0.515617	0.516085	0.518325	0.522067	0.526220	0.530219	0.534439	0.539936	0.547334	0.556589	0.566746	0.575725	0.581218	0.582680	0.581499	0.579355	0.576815	0.573442	0.567977	0.559040	0.546073	0.530079	0.513035	0.496684	0.482041	0.469331
					0.500549	0.472504	0.445019	0.424833	0.418234	0.427757	0.441358	0.469410	0.501876	0.527633	0.545457	0.554331	0.552465	0.539700	0.525538	0.524421	0.526619	0.526115	0.524670	0.523822	0.523740	0.525189	0.528860	0.531507	0.536261	0.539513	0.540307	0.546765	0.558517	0.570897	0.581823	0.585718	0.586950	0.584327	0.579092	0.580161	0.581743	0.578566	0.571030	0.557029	0.540663	0.523407	0.508037	0.495614	0.483647
					0.591760	0.579385	0.569238	0.562362	0.559461	0.560707	0.566243	0.576013	0.589512	0.605512	0.619364	0.629571	0.634921	0.635814	0.633108	0.627858	0.621233	0.615087	0.610325	0.607310	0.606797	0.608775	0.613004	0.618780	0.624804	0.630051	0.634587	0.639460	0.644808	0.650079	0.654650	0.658193	0.660330	0.660971	0.660098	0.657447	0.653136	0.646677	0.637787	0.626648	0.613747	0.600015	0.586199	0.572546	0.559520
					0.457721	0.446062	0.436381	0.430381	0.429404	0.434272	0.445189	0.461076	0.480061	0.498029	0.513093	0.523623	0.529200	0.530543	0.528065	0.523583	0.518997	0.515278	0.513585	0.514269	0.516435	0.518732	0.520756	0.523682	0.528437	0.534607	0.541974	0.549899	0.557276	0.563871	0.569941	0.575285	0.579952	0.582948	0.583306	0.580736	0.575483	0.568093	0.559037	0.548155	0.535804	0.522000	0.506988	0.491760	0.477333
					0.444620	0.422273	0.398750	0.376264	0.370058	0.375198	0.387441	0.408016	0.436461	0.458791	0.473268	0.482415	0.486463	0.487617	0.483512	0.473933	0.461446	0.453413	0.457656	0.462335	0.464425	0.467914	0.471617	0.472910	0.477120	0.484521	0.493154	0.503015	0.508762	0.512947	0.517107	0.520858	0.526218	0.530535	0.530181	0.527410	0.521129	0.511791	0.504457	0.496329	0.484203	0.469801	0.454127	0.439550	0.425422
					0.310341	0.289997	0.267402	0.260875	0.270191	0.283930	0.298441	0.311456	0.325152	0.344452	0.361608	0.368698	0.366678	0.366972	0.370031	0.373495	0.377444	0.380190	0.381224	0.378927	0.378164	0.379192	0.382730	0.387094	0.393520	0.399398	0.405238	0.411034	0.418037	0.428218	0.440832	0.449640	0.452449	0.449925	0.447850	0.447635	0.448949	0.446263	0.439436	0.428898	0.415350	0.401086	0.388514	0.377007	0.365079
					0.506895	0.499571	0.494622	0.492588	0.493588	0.497776	0.505074	0.515008	0.526511	0.538256	0.550375	0.560895	0.568460	0.572003	0.572252	0.569621	0.564712	0.558926	0.553964	0.550834	0.549747	0.550817	0.553921	0.558822	0.565090	0.572150	0.579030	0.585497	0.592181	0.598502	0.603945	0.608547	0.611938	0.613487	0.612915	0.610317	0.605609	0.598860	0.589892	0.578916	0.566306	0.552514	0.538263	0.524182	0.510710
					0.521690	0.509604	0.499837	0.493430	0.491090	0.493019	0.499473	0.510363	0.525127	0.542457	0.557699	0.569300	0.575941	0.577995	0.576255	0.571720	0.565566	0.559687	0.555050	0.552180	0.552008	0.554658	0.560088	0.567591	0.575849	0.583792	0.591394	0.599588	0.608250	0.616602	0.623875	0.629638	0.633479	0.635326	0.635232	0.633002	0.628795	0.622141	0.612906	0.601313	0.587849	0.573442	0.558797	0.544154	0.529981
					0.594875	0.583033	0.573858	0.568083	0.565875	0.567420	0.572701	0.581278	0.591969	0.603101	0.615076	0.625300	0.632125	0.633964	0.631871	0.626468	0.618495	0.609716	0.602320	0.597444	0.595305	0.595892	0.598907	0.603826	0.610049	0.616870	0.623065	0.628259	0.633562	0.638361	0.642042	0.644821	0.646515	0.646407	0.644242	0.640227	0.634318	0.626618	0.616944	0.605455	0.592569	0.578640	0.564495	0.550818	0.538000
			1000µm		0.531333	0.511269	0.493261	0.480018	0.473721	0.475559	0.485816	0.504060	0.528386	0.551042	0.569636	0.582131	0.586396	0.582068	0.573615	0.564167	0.555237	0.548464	0.544974	0.544663	0.546907	0.550599	0.554004	0.556902	0.560915	0.566111	0.571940	0.578175	0.584793	0.591130	0.596771	0.601784	0.605835	0.608268	0.608493	0.606421	0.601897	0.594751	0.585273	0.574045	0.561145	0.546823	0.531305	0.514921	0.499169
					0.517533	0.498124	0.480473	0.467383	0.461090	0.463054	0.473701	0.491787	0.514540	0.535711	0.552523	0.562938	0.566515	0.564643	0.557661	0.548432	0.540125	0.534261	0.532115	0.534066	0.538305	0.542438	0.545452	0.548979	0.554298	0.560999	0.568646	0.576744	0.583719	0.589494	0.594888	0.599764	0.604295	0.607492	0.607786	0.604841	0.599055	0.591253	0.582046	0.571157	0.558881	0.545141	0.529654	0.513786	0.499097
					0.500758	0.485444	0.472079	0.462939	0.459741	0.463463	0.474281	0.490853	0.510804	0.529265	0.544109	0.553633	0.557370	0.556337	0.551116	0.544290	0.538348	0.534334	0.533278	0.535376	0.539130	0.542670	0.545472	0.549028	0.554303	0.560814	0.568157	0.575864	0.582677	0.588432	0.593576	0.597835	0.601416	0.603505	0.602914	0.599452	0.593456	0.585428	0.575751	0.564272	0.551385	0.537157	0.521611	0.505923	0.491366
					0.440868	0.414660	0.385749	0.356950	0.348794	0.354119	0.367772	0.390959	0.422577	0.446208	0.460941	0.470461	0.474663	0.476078	0.471271	0.459155	0.443313	0.433567	0.440537	0.447246	0.450170	0.454379	0.457877	0.458496	0.463875	0.473683	0.484938	0.497500	0.505021	0.510867	0.516640	0.522008	0.529741	0.535779	0.536159	0.534047	0.527176	0.517023	0.510913	0.504198	0.492822	0.478583	0.462983	0.448421	0.433514
					0.584797	0.556879	0.526479	0.496592	0.487248	0.491586	0.504576	0.527443	0.558966	0.582630	0.597209	0.606215	0.609218	0.608706	0.601509	0.587415	0.569609	0.557659	0.562483	0.568334	0.571184	0.575179	0.578602	0.579127	0.583323	0.591752	0.601104	0.611446	0.616805	0.620220	0.623139	0.625758	0.631443	0.636305	0.635468	0.631964	0.624283	0.613390	0.605679	0.597647	0.585214	0.570316	0.553938	0.538765	0.523644
					0.464524	0.453565	0.444341	0.438546	0.437441	0.441742	0.451593	0.465963	0.483112	0.499260	0.512653	0.521895	0.526571	0.527386	0.524810	0.520656	0.516780	0.514123	0.513597	0.515430	0.518647	0.522026	0.525281	0.529451	0.535211	0.542161	0.549938	0.557928	0.565165	0.571521	0.577250	0.582084	0.586042	0.588353	0.588146	0.585312	0.580168	0.573154	0.564671	0.554634	0.543271	0.530515	0.516592	0.502518	0.489264
					0.557927	0.522972	0.484987	0.446554	0.433839	0.439139	0.454678	0.482489	0.521693	0.550932	0.568565	0.578872	0.581747	0.580265	0.571360	0.554191	0.532778	0.518445	0.525596	0.533761	0.537010	0.541670	0.545743	0.545237	0.549195	0.558121	0.567995	0.579233	0.584671	0.588000	0.591630	0.594921	0.601777	0.607490	0.606468	0.602458	0.593696	0.580806	0.572186	0.563232	0.548823	0.531268	0.512234	0.494940	0.477760
					0.580103	0.549497	0.516306	0.499901	0.495186	0.496650	0.505552	0.521097	0.542085	0.569270	0.588854	0.600334	0.608114	0.609724	0.604696	0.595534	0.583655	0.569688	0.561818	0.566832	0.570401	0.572543	0.574230	0.578522	0.585359	0.593153	0.601590	0.608462	0.615598	0.619739	0.622011	0.628363	0.635139	0.639117	0.639596	0.633414	0.624428	0.613944	0.601573	0.590072	0.576620	0.561390	0.545439	0.527469	0.509815
					0.486331	0.462015	0.436711	0.412228	0.404524	0.409241	0.422112	0.443890	0.473931	0.497380	0.513336	0.523835	0.527987	0.527927	0.522287	0.510997	0.496420	0.485908	0.488350	0.492043	0.493432	0.495839	0.498324	0.498943	0.503091	0.510926	0.519724	0.529585	0.535903	0.540568	0.545009	0.548715	0.554120	0.558489	0.557857	0.554166	0.546236	0.534995	0.525924	0.516674	0.503624	0.488064	0.471093	0.455042	0.439319
[truncated: 1,823 more columns]

## Sheet: Suppl Table 1
		Supplementary Table 1
																																	ERGO
		root ingrowth (g)						soil moisture						Ergosterol (µg/g soil DW)
														(n=3 as samples pooled to obtain enough material)
	year 2013	1µm	50µm	1000µm			year 2013	1µm	50µm	1000µm			year 2013	1µm	50µm	1000µm
		0	0	0.1326				33.3333	47.9607	63.2959				63.3954	68.5684	62.2022
		0	0	0				31.6988	41.486	37.4795				58.1421	64.5669	61.68
		0	0	0.014				35.7962	47.6647	63.6278				56.2745	61.9244	58.2276
		0	0	0.0273				35.168	37.6739	43.3537
		0	0	0.13				35.5189	39.2245	37.3877			year 2014	48.5647	60.2163	70.1856
		0	0	0.1064				34.3275	36.2054	31.6739				46.2822	60.7502	69.6507
		0	0	0.0955				37.9636	44.5279	31.6296				41.4827	50.8436	62.6721
		0	0	0.1856				34.5524	38.437	58.7495
		0	0	0				37.5404	49.9766	72.2364			year 2015	38.1441	62.6409	74.4612
		0	0	0				34.6085	38.013	50.3978				30.7147	66.1017	78.3117
		0	0	0.1479				33.2011	40.509	38.4952				27.9055	68.7973	89.9176
		0	0	0.197				30.3315	36.0077	49.1168
		0	0	0.094				37.0491	44.0324	59.8244
		0	0	0.0224				38.8227	38.0244	59.4804
		0	0	0.1038				40.1116	41.404	56.9757
		0	0	0.1269				37.2834	44.2437	68.8253
		0	0	0.1234				31.765	37.9695	59.5335
		0	0	0.006				32.7808	50.1813	52.3204
		0	0	0.071				35.4275	57.8349	68.2727
		0	0	0.0154				37.5071	47.9828	64.5827
		0	0	0.1923				32.7886	33.2057	38.6043
		0	0	0.0606				34.5991	56.3056	64.9602
		0	0	0.2716				34.0073	35.1806	30.3395
								35.4593	36.738	60.6656
	year 2014	1µm	50µm	1000µm			year 2014	1µm	50µm	1000µm
		0	0	0.1788				32.7945	40.1083	40.1173
		0	0	0.1728				35.5931	42.4498	63.0857
		0	0	0.1321				32.3191	35.8702	50.874
		0	0	0.0387				36.5295	37.2638	55.13
		0	0	0.0627				32.2732	36.8644	31.8137
		0	0					34.2127	54.7402	35.0265
		0	0	0.64				32.3937	40.3072	56.7969
		0	0	0.1843				31.8789	44.3289	76.149
		0	0	0.0619				33.9708	39.3598	55.6839
		0	0.005	0.223				26.9614	40.1852	47.0271
		0	0	0.1933				31.3227	39.5601	49.969
		0	0.0051	0.0955				39.5835	36.9836	55.6282
		0	0	0.8				34.637	43.6208	64.4128
		0	0	0.24				37.1671	45.3657	66.7112
		0	0	0.1652				34.9106	35.7101	58.1461
		0	0	0.2861				29.565	37.5256	62.7509
		0	0	0.2796				33.0954	56.6227	53.5242
		0	0	0.3082				33.3993	53.6316	71.0217
		0	0	0.0192				30.753	58.2474	64.8674
		0	0	0.52				33.8762	33.3634	34.8924
		0	0	0.423				33.4393	59.2593	63.7001
								31.2038	29.907	35.9458
								32.1112	38.219	67.6706
	year 2015	1µm	50µm	1000µm			year 2015	1µm	50µm	1000µm
		0	0	0.06				36.357	58.0277	63.1404
		0	0	0.09				31.9917	40.3083	47.124
		0	0	0.42				36.2997	53.4452	73.1421
		0	0	0.05				31.0914	35.1833	43.6884
		0	0.003	0.3				37.5181	42.0029	56.2108
		0	0	0.11				34.677	37.1415	33.8442
		0	0	0.07				35.3731	59.6695	38.56
		0	0	0.42				34.3366	58.1065	70.8629
		0	0	0.36				38.4488	56.3541	73.838
		0	0	0.59				31.8162	41.0813	77.159
		0	0	0.23				30.1442	53.0996	36.7867
		0	0	0.27				29.2293	37.2801	61.2522
		0	0	0.44				38.2991	54.2153	68.4113
		0	0	0.05				38.3644	41.2664	49.9044
		0	0	0.29				42.0677	58.3534	59.1425
		0	0	0.4				42.308	46.0213	68.6423
		0	0	0.27				34.9201	38.6417	70.1121
		0	0	0.65				36.3056	65.8194	63.6898
		0	0	0.32				36.4447	62.0467	73.0241
		0	0	0.04				35.4525	68.1219	70.5882
		0	0	0.24				34.8317	35.2559	42.5299
		0	0	0.35				36.6842	58.8455	68.0317
		0	0	0.421				33.7815	42.2583	39.8045
								31.6267	50.418	66.6821

## Sheet: Suppl Table 2
		Supplementary Table 2 (n=3 due to pooling of the samples to obtain enough soil material)
		Nematodes abundance (individual per g soil fw)	Oribatid mites (Individual per g soil fw)	Other mites (mesostigmata/astigmata per g soil fw)	Enchytraeids (individual per g soil fw)
	Year 2013
	1µm	0	26.4	0.5	0
		1.1	39.6	0	0
		0	51.4	0	0
	50µm	0	7.8	0	0
		1	2.5	0	0
		0	12	0	0
	1000µm	0	10.3	0	0
		0	11.9816	0.460829	0
		0.540541	9.72973	1.1	0
	Year 2014
	1µm	1.1	31.7	0	0
		0	33.7	0.5	0
		1.1	25.7	0	0
	50µm	1	39.1	0	0
		0.595238	13.6905	0	0
		3.9	9	0	0
	1000µm	1.6	37.3	0.5	0
		0	35.9	0	0
		0.6	32.3	0	0
	Year 2015
	1µm	2.31214	23.6994	0	0
		2.16216	21.0811	0	0
		2.31214	26.0116	0	0
	50µm	1.00503	23.1156	0	0
		3.22581	22.043	0	0.537634
		3.20856	4.81283	0	0.534759
	1000µm	2.22222	22.2222	0	0
		3.57143	19.0476	0.595238	0.595238
		2.36686	15.3846	0	0
